# Supplementary material for: In silico biological discovery with large perturbation models
Source: Nat Comput Sci. 2025 Oct 15;5(11):1029–40. doi: 10.1038/s43588-025-00870-1 (PMC12638242; doi:10.1038/s43588-025-00870-1)
Supplement: Supplementary file 3 — Source data accompanying the corresponding figure. [file 43588_2025_870_MOESM3_ESM.xlsx]

## Sheet: fig2a
	context	model_id	RMSE	seed	MAE	MAE_0.25	MAE_0.1	Pearson	Pearson_0.25	Pearson_0.1	R2	R2_0.25	R2_0.1	RMSE_0.25	RMSE_0.1
2	LincsCRISPRi_A549	LPM	0.8644	3	0.6427	0.819	0.9903	0.4132	0.6272	0.6493	0.1648	0.3816	0.3904	1.13	1.3631
3	LincsCRISPRi_A549	LPM	0.8648	1	0.6439	0.8272	0.9947	0.411	0.6238	0.6455	0.1641	0.3777	0.3854	1.1335	1.3687
5	LincsCRISPRi_A549	LPM	0.8657	2	0.6421	0.8361	0.9962	0.409	0.6151	0.6492	0.1624	0.3652	0.3888	1.1448	1.3649
26	LincsCRISPRi_A549	Catboost	0.9342	2	0.7099	1.1005	1.3343	0.1568	0.2516	0.3047	0.0245	0.0515	0.0605	1.3994	1.6922
27	LincsCRISPRi_A549	Catboost	0.9342	3	0.71	1.0983	1.3214	0.1567	0.2578	0.3398	0.0245	0.0547	0.0748	1.3971	1.6793
28	LincsCRISPRi_A549	Catboost	0.9352	1	0.7103	1.1041	1.3446	0.1504	0.2396	0.2771	0.0224	0.045	0.0467	1.4042	1.7046
29	LincsCRISPRi_A549	Geneformer (emb)	0.9352	1	0.7104	1.1038	1.3478	0.1499	0.2497	0.2662	0.0225	0.0473	0.0394	1.4025	1.7111
30	LincsCRISPRi_A549	NoPerturb	0.9355	1	0.7118	1.1133	1.3735	0.1483	0.2016	0.1519	0.0219	0.0339	0.0104	1.4123	1.7368
32	LincsCRISPRi_A549	scGPT (emb)	0.9384	1	0.7118	1.1126	1.3733	0.1254	0.1864	0.1529	0.0157	0.0269	0.0065	1.4175	1.7402
33	LincsCRISPRi_A549	GenePT (emb)	0.9396	1	0.7125	1.1161	1.3736	0.115	0.1689	0.1534	0.0132	0.0215	0.0056	1.4214	1.741
34	LincsCRISPRi_HT29	LPM	0.9339	1	0.6839	0.9941	1.2486	0.2712	0.4405	0.5371	0.0549	0.1892	0.2854	1.3661	1.7275
35	LincsCRISPRi_HT29	LPM	0.9371	2	0.6864	0.986	1.2251	0.2761	0.4493	0.5503	0.0485	0.198	0.3022	1.3587	1.707
36	LincsCRISPRi_HT29	LPM	0.9409	3	0.6913	0.9911	1.2222	0.2707	0.4468	0.5562	0.0408	0.1965	0.3089	1.36	1.6989
37	LincsCRISPRi_HT29	NoPerturb	0.949	1	0.6933	1.0619	1.3841	0.1569	0.2762	0.3421	0.0242	0.0548	0.0727	1.475	1.9678
38	LincsCRISPRi_HT29	Catboost	0.9493	2	0.6925	1.059	1.377	0.1547	0.2838	0.3631	0.0235	0.0602	0.0854	1.4708	1.9543
39	LincsCRISPRi_HT29	Catboost	0.9496	1	0.692	1.0638	1.3874	0.1515	0.2683	0.3419	0.0229	0.0515	0.0738	1.4776	1.9666
40	LincsCRISPRi_HT29	Catboost	0.9497	3	0.6922	1.0613	1.3773	0.1517	0.2725	0.3638	0.0228	0.0555	0.0815	1.4744	1.9584
41	LincsCRISPRi_HT29	Geneformer (emb)	0.9519	1	0.6925	1.0689	1.3946	0.1349	0.2522	0.3275	0.0181	0.0376	0.0551	1.4883	1.9864
42	LincsCRISPRi_HT29	GenePT (emb)	0.9526	1	0.6932	1.0672	1.3944	0.1313	0.2479	0.3152	0.0168	0.0409	0.0565	1.4858	1.985
43	LincsCRISPRi_HT29	scGPT (emb)	0.9527	1	0.6931	1.0696	1.4017	0.1305	0.2368	0.2918	0.0166	0.0383	0.0517	1.4879	1.9899
44	LincsCRISPRi_MCF7	LPM	0.9388	2	0.6948	1.0082	1.23	0.3456	0.5851	0.6825	0.1169	0.2983	0.3634	1.3734	1.658
45	LincsCRISPRi_MCF7	LPM	0.9464	3	0.7002	1.0009	1.2239	0.3341	0.5749	0.6574	0.1025	0.3089	0.3643	1.363	1.6568
46	LincsCRISPRi_MCF7	LPM	0.9472	1	0.7036	1.0219	1.2474	0.3282	0.5823	0.6555	0.101	0.295	0.3491	1.3766	1.6765
47	LincsCRISPRi_MCF7	Catboost	0.983	3	0.7299	1.1835	1.5092	0.1786	0.3846	0.5051	0.0319	0.0869	0.0764	1.5667	1.9971
48	LincsCRISPRi_MCF7	NoPerturb	0.9838	1	0.7308	1.1962	1.5501	0.1739	0.329	0.4107	0.0302	0.0601	0.0098	1.5894	2.0678
49	LincsCRISPRi_MCF7	Catboost	0.9853	2	0.7296	1.1966	1.5465	0.1662	0.3525	0.4736	0.0272	0.062	0.0319	1.5879	2.0447
50	LincsCRISPRi_MCF7	Geneformer (emb)	0.987	1	0.7304	1.2045	1.5694	0.1553	0.3267	0.4189	0.0239	0.0463	-0.0086	1.6011	2.087
51	LincsCRISPRi_MCF7	GenePT (emb)	0.9887	1	0.7326	1.2054	1.57	0.1438	0.3113	0.3962	0.0205	0.0459	-0.0081	1.6014	2.0864
52	LincsCRISPRi_MCF7	scGPT (emb)	0.9897	1	0.7321	1.2071	1.5789	0.1372	0.2898	0.3659	0.0186	0.0382	-0.0267	1.6078	2.1057
53	LincsCRISPRi_MCF7	Catboost	1.01	1	0.7414	1.2512	1.6674	0.0026	-0.0021	-0.0373	-0.0222	-0.0351	-0.1365	1.668	2.2154
54	LincsCompounds_HA1E	LPM	1.321	1	0.925	1.802	2.4504	0.5457	0.7396	0.7857	0.2978	0.5125	0.5638	2.3761	3.1279
55	LincsCompounds_HA1E	LPM	1.3384	2	0.9379	1.7934	2.4186	0.5303	0.7371	0.7893	0.2792	0.5159	0.5768	2.3677	3.0809
56	LincsCompounds_HA1E	LPM	1.3386	3	0.9319	1.848	2.5142	0.5302	0.7194	0.771	0.279	0.486	0.543	2.4399	3.2016
57	LincsCompounds_HA1E	NoPerturb	1.5185	1	1.0265	2.3983	3.6826	0.2691	0.4681	0.5307	0.0722	0.1136	0.0674	3.2041	4.5735
58	LincsCompounds_HELA	LPM	1.5176	2	1.0294	2.2997	3.0058	0.602	0.7331	0.7809	0.3563	0.5093	0.5675	3.0165	3.836
59	LincsCompounds_HELA	LPM	1.5238	1	1.0363	2.3763	2.9471	0.5968	0.7212	0.7891	0.3511	0.4923	0.5993	3.0684	3.6921
60	LincsCompounds_HELA	LPM	1.5329	3	1.0479	2.3974	2.9565	0.5903	0.7199	0.8034	0.3434	0.4844	0.5898	3.0922	3.7359
61	LincsCompounds_HELA	NoPerturb	1.789	1	1.196	3.1744	4.7694	0.3318	0.5064	0.5784	0.1056	0.1241	0.0755	4.0303	5.6083
62	LincsCompounds_HT29	LPM	1.3474	3	0.9403	1.7367	2.4533	0.5755	0.7726	0.7871	0.3306	0.5768	0.595	2.3329	3.1758
63	LincsCompounds_HT29	LPM	1.3508	2	0.9411	1.7666	2.4366	0.573	0.764	0.7991	0.3272	0.57	0.6135	2.3516	3.1024
64	LincsCompounds_HT29	LPM	1.354	1	0.9408	1.7802	2.4801	0.5699	0.7625	0.7881	0.3241	0.5605	0.5929	2.3773	3.1838
65	LincsCompounds_HT29	NoPerturb	1.5547	1	1.0742	2.414	3.7748	0.3313	0.5362	0.5066	0.1088	0.1969	0.1285	3.2136	4.6584
66	Replogle22_K562	LPM	0.1539	3	0.1079	0.2009	0.2837	0.5143	0.7092	0.7628	0.2639	0.4892	0.5515	0.295	0.4432
67	Replogle22_K562	LPM	0.1545	1	0.1081	0.205	0.293	0.5091	0.6957	0.7468	0.2583	0.466	0.5287	0.3016	0.4544
68	Replogle22_K562	LPM	0.1549	2	0.1086	0.2047	0.3	0.5048	0.7026	0.7515	0.2542	0.4732	0.5255	0.2996	0.4559
69	Replogle22_K562	Catboost	0.1667	3	0.1141	0.2407	0.3698	0.3698	0.5507	0.6015	0.1363	0.2532	0.2693	0.3567	0.5657
70	Replogle22_K562	Catboost	0.1693	2	0.1153	0.25	0.3885	0.3303	0.498	0.5378	0.1088	0.1971	0.2001	0.3698	0.5919
71	Replogle22_K562	CPA	0.1743	2	0.1175	0.2667	0.4166	0.2462	0.4226	0.4718	0.0566	0.0926	0.088	0.3932	0.632
72	Replogle22_K562	NoPerturb	0.1744	1	0.118	0.2686	0.419	0.2344	0.3678	0.4119	0.0549	0.0843	0.0833	0.395	0.6337
73	Replogle22_K562	CPA	0.175	3	0.118	0.2691	0.4166	0.2279	0.3959	0.4856	0.0493	0.0821	0.0954	0.3955	0.6294
74	Replogle22_K562	CPA	0.1752	1	0.1177	0.2703	0.4197	0.2305	0.3937	0.4744	0.0468	0.0724	0.084	0.3976	0.6334
75	Replogle22_K562	GenePT (emb)	0.1791	1	0.1195	0.2826	0.444	0.0584	0.0772	0.0352	0.0031	-0.007	-0.0077	0.4142	0.6644
76	Replogle22_K562	scGPT (emb)	0.1794	1	0.1196	0.2828	0.4444	0.0426	0.0511	-0.0038	0.0003	-0.0095	-0.0115	0.4147	0.6656
77	Replogle22_K562	Geneformer (emb)	0.1796	1	0.1197	0.2839	0.4447	0.0126	-0.0024	0.0467	-0.002	-0.0134	-0.0112	0.4155	0.6655
78	Replogle22_K562	Catboost	0.1845	1	0.1249	0.2808	0.4321	0.104	0.1843	0.2204	-0.058	0.0161	0.0367	0.4094	0.6496
79	Replogle22_K562	GEARS	0.3448	3	0.2219	0.3919	0.5742	0.1486	0.2299	0.2988	-2.6914	-1.0662	-0.5651	0.5934	0.8279
80	Replogle22_K562	GEARS	0.3752	1	0.2582	0.4065	0.6041	0.1421	0.2333	0.3005	-3.3711	-1.0581	-0.658	0.5922	0.8521
81	Replogle22_K562	GEARS	0.3916	2	0.2514	0.419	0.627	0.1355	0.2269	0.3153	-3.7618	-1.3683	-0.8407	0.6352	0.8978
82	Replogle22_RPE1	LPM	0.2392	3	0.1552	0.3224	0.5251	0.5808	0.705	0.6815	0.3328	0.4819	0.4345	0.5536	0.9909
83	Replogle22_RPE1	LPM	0.2409	2	0.157	0.3193	0.511	0.5775	0.7163	0.6993	0.3235	0.4941	0.4468	0.5471	0.9801
84	Replogle22_RPE1	LPM	0.2428	1	0.1576	0.3203	0.5159	0.5742	0.7188	0.7117	0.3125	0.5107	0.488	0.538	0.9429
85	Replogle22_RPE1	Catboost	0.2529	1	0.1617	0.3794	0.6076	0.5049	0.6711	0.6876	0.2542	0.3739	0.3967	0.6086	1.0236
86	Replogle22_RPE1	Catboost	0.2534	3	0.1619	0.3798	0.6089	0.5017	0.6682	0.6809	0.2513	0.3729	0.3938	0.6091	1.026
87	Replogle22_RPE1	Catboost	0.2535	2	0.1618	0.3804	0.6108	0.5015	0.6658	0.678	0.251	0.3699	0.3905	0.6105	1.0288
88	Replogle22_RPE1	NoPerturb	0.2637	1	0.1644	0.4003	0.6757	0.4355	0.5626	0.4784	0.1896	0.2288	0.1397	0.6754	1.2222
89	Replogle22_RPE1	GenePT (emb)	0.2654	1	0.1654	0.406	0.679	0.4227	0.5663	0.5062	0.1786	0.225	0.1505	0.6771	1.2145
90	Replogle22_RPE1	scGPT (emb)	0.2671	1	0.1662	0.4124	0.6875	0.4103	0.5487	0.4841	0.1681	0.2045	0.1297	0.686	1.2293
91	Replogle22_RPE1	Geneformer (emb)	0.2712	1	0.1679	0.4195	0.6971	0.3778	0.5205	0.4539	0.1427	0.1795	0.1086	0.6967	1.2441
92	Replogle22_RPE1	CPA	0.2786	3	0.1659	0.4553	0.7417	0.356	0.4661	0.4269	0.0937	0.0809	0.0335	0.7499	1.3423
93	Replogle22_RPE1	CPA	0.2816	2	0.1675	0.4608	0.7522	0.3239	0.4464	0.3909	0.0734	0.0614	0.0131	0.7578	1.3564
94	Replogle22_RPE1	CPA	0.2837	1	0.1692	0.4664	0.7547	0.279	0.3946	0.3913	0.0596	0.0529	0.0159	0.7612	1.3544
95	Replogle22_RPE1	GEARS	0.4736	1	0.2849	0.5687	0.8997	0.3394	0.4823	0.5051	-1.6198	-0.3365	-0.1552	0.9043	1.4675
96	Replogle22_RPE1	GEARS	0.4837	2	0.2941	0.5651	0.8944	0.3439	0.5013	0.5329	-1.7331	-0.2834	-0.0953	0.8862	1.4289
97	Replogle22_RPE1	GEARS	0.4843	3	0.2967	0.569	0.868	0.3148	0.4511	0.4617	-1.7391	-0.2541	0.02	0.876	1.3516

## Sheet: fig2bc
	context	model_id	RMSE	seed	Pearson	R2	PearsonDelta	PearsonDeltaTop20DE
0	Replogle22_K562_GEARSprocessed	NoPerturb	0.0908	7	0.985	0.9693	0	0
1	Norman19	NoPerturb	0.1682	7	-0.0009	-0.0083	0	0
2	Norman19_GEARSprocessed	NoPerturb	0.0854	7	0.9778	0.9555	0	0
3	Replogle22_RPE1_GEARSprocessed	NoPerturb	0.141	7	0.9603	0.9186	0	0
4	Replogle22_RPE1	NoPerturb	0.2854	7	-0.001	0	0	0
5	Replogle22_K562	NoPerturb	0.1682	7	-0.0009	-0.0083	0	0
6	Norman19_GEARSprocessed	GEARS	0.0631	7	0.9889	0.9756	0.6433	0.7117
7	Norman19_GEARSprocessed	GEARS	0.0642	17	0.9884	0.9748	0.6272	0.6977
8	Replogle22_K562_GEARSprocessed	GEARS	0.0828	13	0.9873	0.9745	0.393	0.3852
9	Replogle22_RPE1_GEARSprocessed	GEARS	0.1103	7	0.9749	0.9502	0.5605	0.498
10	Replogle22_K562_GEARSprocessed	GEARS	0.0842	17	0.9872	0.9736	0.3929	0.445
11	Replogle22_RPE1_GEARSprocessed	GEARS	0.1108	17	0.9746	0.9497	0.5617	0.4918
12	Norman19_GEARSprocessed	GEARS	0.0616	13	0.9892	0.9768	0.6469	0.7152
13	Replogle22_K562_GEARSprocessed	GEARS	0.0828	7	0.9873	0.9745	0.396	0.4102
14	Replogle22_RPE1_GEARSprocessed	GEARS	0.1134	13	0.9736	0.9474	0.5531	0.4765
15	Replogle22_RPE1_GEARSprocessed	LPM	0.1038	7	0.9778	0.9559	0.6752	0.5907
16	Norman19_GEARSprocessed	LPM	0.0408	17	0.9949	0.9898	0.8667	0.8396
17	Replogle22_K562_GEARSprocessed	LPM	0.0748	17	0.9896	0.9792	0.5778	0.4958
18	Replogle22_RPE1_GEARSprocessed	LPM	0.1044	17	0.9775	0.9554	0.671	0.6097
19	Replogle22_RPE1_GEARSprocessed	LPM	0.1041	13	0.9777	0.9556	0.6731	0.6076
20	Replogle22_K562_GEARSprocessed	LPM	0.0749	13	0.9895	0.9792	0.5769	0.4908
21	Norman19_GEARSprocessed	LPM	0.0408	13	0.9949	0.9898	0.8666	0.8484
22	Replogle22_K562_GEARSprocessed	LPM	0.0753	7	0.9894	0.9789	0.5704	0.4939
23	Norman19_GEARSprocessed	LPM	0.041	7	0.9948	0.9897	0.8655	0.8482
24	Replogle22_K562_GEARSprocessed	scGPT	0.0868	7	0.9864	0.972	0.2971	0.1701
25	Replogle22_RPE1_GEARSprocessed	scGPT	0.1303	42	0.966	0.9305	0.3755	0.0892
26	Replogle22_K562_GEARSprocessed	scGPT	0.0879	13	0.9861	0.9713	0.2625	0.115
27	Replogle22_RPE1_GEARSprocessed	scGPT	0.1305	7	0.9661	0.9303	0.3744	0.1164
28	Norman19_GEARSprocessed	scGPT	0.0555	13	0.9911	0.9811	0.6812	0.6794
29	Replogle22_RPE1_GEARSprocessed	scGPT	0.1311	13	0.966	0.9297	0.363	0.0873
30	Norman19_GEARSprocessed	scGPT	0.0563	42	0.9907	0.9805	0.6705	0.6616
31	Replogle22_K562_GEARSprocessed	scGPT	0.0875	42	0.986	0.9715	0.2835	0.1211
32	Norman19_GEARSprocessed	scGPT	0.0537	7	0.9913	0.9822	0.7085	0.6922
