# Supplementary material for: In silico biological discovery with large perturbation models
Source: Nat Comput Sci. 2025 Oct 15;5(11):1029–40. doi: 10.1038/s43588-025-00870-1 (PMC12638242; doi:10.1038/s43588-025-00870-1)
Supplement: Supplementary file 4 — Source data accompanying the corresponding figure. [file 43588_2025_870_MOESM4_ESM.xlsx]

## Sheet: fig3a
	inhibition target	x	y	perturbation type
0	CDK9	32.969	-214.129	Compound
1	CDK9	33.105	-212.48	Compound
2	CDK9	115.875	-77.016	CRISPR
3	CDK9	57.172	-206.238	Compound
4	CDK9	31.719	-212.516	Compound
5	CDK9	32.879	-212.766	Compound
6	CDK9	32.809	-213.062	Compound
7	CDK9	104.887	-63.727	Compound
8	AURKA	62.457	-203.246	Compound
9	AURKA	162.824	-230.82	CRISPR
10	AURKA	232.625	-228.207	Compound
11	AURKA	56.684	-205.426	Compound
12	AURKA	149.074	-206.895	Compound
13	AURKA	210.883	-223.512	Compound
14	AURKA	196.723	-269.5	Compound
15	AURKA	216.395	-256.766	Compound
16	AURKA	288.727	-211.844	Compound
17	AURKA	210.43	-212.645	Compound
18	AURKA	209.406	-169.457	Compound
19	AURKA	174.918	-216.32	Compound
20	AURKA	280.137	-136.895	Compound
21	AURKA	243.805	-239.367	Compound
22	BRAF	323.188	-231.445	Compound
23	BRAF	321.578	-227.605	CRISPR
24	BRAF	338.922	-237.195	Compound
25	BRAF	344.137	-228.227	Compound
26	BRAF	358.887	-223.637	Compound
27	BRAF	317.609	-211.477	Compound
28	BRAF	342.164	-228.621	Compound
29	BRAF	241.316	-187.195	Compound
30	BRAF	240.066	-184.582	Compound
31	BRAF	358.863	-223.668	Compound
32	MTOR	26.914	-108.809	Compound
33	MTOR	31.934	-110.18	Compound
34	MTOR	29.266	-107.23	Compound
35	MTOR	48.375	-102.863	Compound
36	MTOR	53.621	-95.457	CRISPR
37	MTOR	28.781	-109.746	Compound
38	MTOR	24.926	-108.469	Compound
39	MTOR	34.125	-111.344	Compound
40	MTOR	32.062	-108.391	Compound
41	MTOR	21.402	-116.773	Compound
42	MTOR	35.559	-111.156	Compound
43	MTOR	27.051	-110.484	Compound
44	MTOR	230.152	-63.422	Compound
45	MTOR	30.375	-96.16	Compound
46	MTOR	30.957	-95.07	Compound
47	MTOR	310.453	-178.445	Compound
48	MTOR	30.613	-95.617	Compound
49	MTOR	30.41	-96.77	Compound
50	MTOR	26.434	-110.125	Compound
51	MTOR	21.355	-114.391	Compound
52	MTOR	36.199	-111.094	Compound
53	TUBB	167.102	-266.664	Compound
54	TUBB	169.191	-266.086	Compound
55	TUBB	166.102	-244.102	CRISPR
56	TUBB	165.125	-264.555	Compound
57	TUBB	190.051	-269.531	Compound
58	TUBB	188.258	-269.66	Compound
59	TUBB	186.77	-269.848	Compound
60	TUBB	174.188	-265.805	Compound
61	TUBB	170.41	-265.523	Compound
62	TUBB	167.98	-265.316	Compound
63	TUBB	186.555	-268.715	Compound
64	TUBB	170.211	-264.738	Compound
65	TUBB	167.543	-264.191	Compound
66	TUBB	168.918	-264.246	Compound
67	TUBB	171.773	-265.387	Compound
68	EIF2S1	131.539	-37.453	CRISPR
69	EIF2S1	267.23	-166.121	Compound
70	GABRA1	207.93	-102.992	CRISPR
71	GABRA1	301.645	-130.359	Compound
72	GABRA1	356.727	-70.773	Compound
73	GABRA3	183.711	-47.652	CRISPR
74	GABRD	184.332	-44.977	CRISPR
75	GABRE	184.527	-103.297	CRISPR
76	HDAC2	132.355	-140.992	CRISPR
77	HDAC2	233.945	-158.324	Compound
78	HDAC2	122.809	-193.75	Compound
79	HDAC2	123.453	-196.641	Compound
80	HDAC2	113.113	-197.602	Compound
81	HDAC3	117.582	-163.031	CRISPR
82	HDAC3	202.188	-178.738	Compound
83	HDAC3	123.012	-196.219	Compound
84	HDAC3	122.691	-196.285	Compound
85	HDAC3	122.266	-196.469	Compound
86	HDAC3	121.555	-197.586	Compound
87	HDAC3	122.934	-196.277	Compound
88	HDAC3	121.527	-197.785	Compound
89	HDAC3	125.812	-194.852	Compound
90	HMGCR	292.031	-277.648	CRISPR
91	HMGCR	301.383	-289.191	Compound
92	HMGCR	230.074	-130.512	Compound
93	HMGCR	301.23	-289.16	Compound
94	HMGCR	301.262	-289.23	Compound
95	HMGCR	301.316	-289.152	Compound
96	HMGCR	301.352	-289.215	Compound
97	HMGCR	300.973	-288.691	Compound
98	HMGCR	243.605	-75.18	Compound
99	HMGCR	301.531	-289.289	Compound
100	HMGCR	301.285	-289.047	Compound
101	PSMB1	122.371	-225.102	Compound
102	PSMB1	114.938	-237.516	CRISPR
103	PSMB1	122.227	-224.812	Compound
104	PSMB2	115.863	-237.902	CRISPR
105	PSMB2	121.84	-225.348	Compound
106	PSMB2	120.34	-225.641	Compound
107	PTGS1	246.777	-51.262	CRISPR
108	PTGS1	307.695	-82.012	Compound
109	PTGS1	244.664	-108.961	Compound
110	PTGS1	269.492	-61.832	Compound
111	PTGS1	280.891	-40.594	Compound
112	PTGS1	213.367	-171.992	Compound
113	PTGS1	220.039	-147.516	Compound
114	PTGS1	263.82	-121.465	Compound
115	PTGS1	229.336	-67.73	Compound
116	PTGS1	229.215	-107.707	Compound
117	PTGS1	295.738	-76.977	Compound
118	PTGS1	271.113	-127.801	Compound
119	PTGS1	283.457	-90.191	Compound
120	PTGS1	283.48	-168.949	Compound
121	PTGS1	250.652	-117.582	Compound
122	PTGS1	271.023	-129.957	Compound
123	PTGS1	326.992	-117.172	Compound
124	PTGS1	306.684	-77.227	Compound
125	PTGS1	244.895	-91.707	Compound
126	PTGS1	322.008	-120.352	Compound
127	PTGS1	226.062	-112.914	Compound
128	PTGS1	240.242	-64.125	Compound
129	PTGS1	107.734	-115.312	Compound
130	PTGS1	258.793	-71.945	Compound
131	PTGS1	238.109	-148.324	Compound
132	PTGS1	369.504	-109.73	Compound
133	PTGS1	270.344	-102.109	Compound
134	PTGS1	227.82	-153.406	Compound
135	PTGS1	258.207	-18.797	Compound
136	PTGS1	293.234	-73.328	Compound
137	PTGS1	327.969	-87.266	Compound
138	TYMS	90.801	-149.086	CRISPR
139	TYMS	336.84	-112.375	Compound
140	TYMS	66.262	-155.758	Compound
141	TYMS	41.926	-152.461	Compound
142	TYMS	65.289	-155.84	Compound
143	TYMS	263.992	-98.164	Compound
144	TYMS	50.555	-158.219	Compound
145	TYMS	53.195	-158.102	Compound
146	TYMS	241.238	-146.672	Compound
147	TYMS	55.988	-159.062	Compound

## Sheet: fig3c
	Inhibition target	Number of nearest neighbors considered	Inhibitor recall (%)	Embeddings
0	SLC6A3	25	0	LPM embeddings
1	SLC6A3	50	0	LPM embeddings
2	SLC6A3	100	0	LPM embeddings
3	SLC6A3	200	20	LPM embeddings
4	SLC6A3	25	0	PCA-reduced L1000 transcriptome
5	SLC6A3	50	0	PCA-reduced L1000 transcriptome
6	SLC6A3	100	0	PCA-reduced L1000 transcriptome
7	SLC6A3	200	30	PCA-reduced L1000 transcriptome
8	SLC6A3	25	10	tSNE-reduced L1000 transcriptome
9	SLC6A3	50	20	tSNE-reduced L1000 transcriptome
10	SLC6A3	100	20	tSNE-reduced L1000 transcriptome
11	SLC6A3	200	30	tSNE-reduced L1000 transcriptome
12	SLC6A3	25	0	Raw L1000 transcriptome
13	SLC6A3	50	0	Raw L1000 transcriptome
14	SLC6A3	100	0	Raw L1000 transcriptome
15	SLC6A3	200	10	Raw L1000 transcriptome
16	SLC6A3	25	0	Random embeddings
17	SLC6A3	50	0	Random embeddings
18	SLC6A3	100	0	Random embeddings
19	SLC6A3	200	40	Random embeddings
20	DPP4	25	0	LPM embeddings
21	DPP4	50	0	LPM embeddings
22	DPP4	100	0	LPM embeddings
23	DPP4	200	14.2857	LPM embeddings
24	DPP4	25	0	PCA-reduced L1000 transcriptome
25	DPP4	50	28.5714	PCA-reduced L1000 transcriptome
26	DPP4	100	28.5714	PCA-reduced L1000 transcriptome
27	DPP4	200	42.8571	PCA-reduced L1000 transcriptome
28	DPP4	25	14.2857	tSNE-reduced L1000 transcriptome
29	DPP4	50	28.5714	tSNE-reduced L1000 transcriptome
30	DPP4	100	28.5714	tSNE-reduced L1000 transcriptome
31	DPP4	200	85.7143	tSNE-reduced L1000 transcriptome
32	DPP4	25	0	Raw L1000 transcriptome
33	DPP4	50	0	Raw L1000 transcriptome
34	DPP4	100	28.5714	Raw L1000 transcriptome
35	DPP4	200	28.5714	Raw L1000 transcriptome
36	DPP4	25	0	Random embeddings
37	DPP4	50	0	Random embeddings
38	DPP4	100	0	Random embeddings
39	DPP4	200	0	Random embeddings
40	ERBB4	25	20	LPM embeddings
41	ERBB4	50	20	LPM embeddings
42	ERBB4	100	20	LPM embeddings
43	ERBB4	200	40	LPM embeddings
44	ERBB4	25	0	PCA-reduced L1000 transcriptome
45	ERBB4	50	0	PCA-reduced L1000 transcriptome
46	ERBB4	100	0	PCA-reduced L1000 transcriptome
47	ERBB4	200	0	PCA-reduced L1000 transcriptome
48	ERBB4	25	0	tSNE-reduced L1000 transcriptome
49	ERBB4	50	0	tSNE-reduced L1000 transcriptome
50	ERBB4	100	0	tSNE-reduced L1000 transcriptome
51	ERBB4	200	0	tSNE-reduced L1000 transcriptome
52	ERBB4	25	0	Raw L1000 transcriptome
53	ERBB4	50	0	Raw L1000 transcriptome
54	ERBB4	100	0	Raw L1000 transcriptome
55	ERBB4	200	0	Raw L1000 transcriptome
56	ERBB4	25	0	Random embeddings
57	ERBB4	50	0	Random embeddings
58	ERBB4	100	0	Random embeddings
59	ERBB4	200	0	Random embeddings
60	CYP3A4	25	0	LPM embeddings
61	CYP3A4	50	6.25	LPM embeddings
62	CYP3A4	100	12.5	LPM embeddings
63	CYP3A4	200	12.5	LPM embeddings
64	CYP3A4	25	0	PCA-reduced L1000 transcriptome
65	CYP3A4	50	0	PCA-reduced L1000 transcriptome
66	CYP3A4	100	6.25	PCA-reduced L1000 transcriptome
67	CYP3A4	200	6.25	PCA-reduced L1000 transcriptome
68	CYP3A4	25	6.25	tSNE-reduced L1000 transcriptome
69	CYP3A4	50	12.5	tSNE-reduced L1000 transcriptome
70	CYP3A4	100	18.75	tSNE-reduced L1000 transcriptome
71	CYP3A4	200	31.25	tSNE-reduced L1000 transcriptome
72	CYP3A4	25	0	Raw L1000 transcriptome
73	CYP3A4	50	0	Raw L1000 transcriptome
74	CYP3A4	100	0	Raw L1000 transcriptome
75	CYP3A4	200	18.75	Raw L1000 transcriptome
76	CYP3A4	25	6.25	Random embeddings
77	CYP3A4	50	6.25	Random embeddings
78	CYP3A4	100	12.5	Random embeddings
79	CYP3A4	200	37.5	Random embeddings
80	MAPK8	25	0	LPM embeddings
81	MAPK8	50	0	LPM embeddings
82	MAPK8	100	0	LPM embeddings
83	MAPK8	200	40	LPM embeddings
84	MAPK8	25	20	PCA-reduced L1000 transcriptome
85	MAPK8	50	20	PCA-reduced L1000 transcriptome
86	MAPK8	100	40	PCA-reduced L1000 transcriptome
87	MAPK8	200	40	PCA-reduced L1000 transcriptome
88	MAPK8	25	0	tSNE-reduced L1000 transcriptome
89	MAPK8	50	0	tSNE-reduced L1000 transcriptome
90	MAPK8	100	0	tSNE-reduced L1000 transcriptome
91	MAPK8	200	20	tSNE-reduced L1000 transcriptome
92	MAPK8	25	20	Raw L1000 transcriptome
93	MAPK8	50	20	Raw L1000 transcriptome
94	MAPK8	100	40	Raw L1000 transcriptome
95	MAPK8	200	40	Raw L1000 transcriptome
96	MAPK8	25	0	Random embeddings
97	MAPK8	50	0	Random embeddings
98	MAPK8	100	40	Random embeddings
99	MAPK8	200	60	Random embeddings
100	PARP1	25	0	LPM embeddings
101	PARP1	50	0	LPM embeddings
102	PARP1	100	0	LPM embeddings
103	PARP1	200	0	LPM embeddings
104	PARP1	25	20	PCA-reduced L1000 transcriptome
105	PARP1	50	30	PCA-reduced L1000 transcriptome
106	PARP1	100	50	PCA-reduced L1000 transcriptome
107	PARP1	200	80	PCA-reduced L1000 transcriptome
108	PARP1	25	10	tSNE-reduced L1000 transcriptome
109	PARP1	50	10	tSNE-reduced L1000 transcriptome
110	PARP1	100	20	tSNE-reduced L1000 transcriptome
111	PARP1	200	40	tSNE-reduced L1000 transcriptome
112	PARP1	25	20	Raw L1000 transcriptome
113	PARP1	50	30	Raw L1000 transcriptome
114	PARP1	100	50	Raw L1000 transcriptome
115	PARP1	200	60	Raw L1000 transcriptome
116	PARP1	25	0	Random embeddings
117	PARP1	50	10	Random embeddings
118	PARP1	100	10	Random embeddings
119	PARP1	200	20	Random embeddings
120	CYP3A5	25	20	LPM embeddings
121	CYP3A5	50	20	LPM embeddings
122	CYP3A5	100	20	LPM embeddings
123	CYP3A5	200	20	LPM embeddings
124	CYP3A5	25	0	PCA-reduced L1000 transcriptome
125	CYP3A5	50	0	PCA-reduced L1000 transcriptome
126	CYP3A5	100	0	PCA-reduced L1000 transcriptome
127	CYP3A5	200	20	PCA-reduced L1000 transcriptome
128	CYP3A5	25	20	tSNE-reduced L1000 transcriptome
129	CYP3A5	50	20	tSNE-reduced L1000 transcriptome
130	CYP3A5	100	40	tSNE-reduced L1000 transcriptome
131	CYP3A5	200	60	tSNE-reduced L1000 transcriptome
132	CYP3A5	25	0	Raw L1000 transcriptome
133	CYP3A5	50	0	Raw L1000 transcriptome
134	CYP3A5	100	0	Raw L1000 transcriptome
135	CYP3A5	200	20	Raw L1000 transcriptome
136	CYP3A5	25	0	Random embeddings
137	CYP3A5	50	20	Random embeddings
138	CYP3A5	100	20	Random embeddings
139	CYP3A5	200	20	Random embeddings
140	ABCB1	25	0	LPM embeddings
141	ABCB1	50	0	LPM embeddings
142	ABCB1	100	16.6667	LPM embeddings
143	ABCB1	200	33.3333	LPM embeddings
144	ABCB1	25	0	PCA-reduced L1000 transcriptome
145	ABCB1	50	0	PCA-reduced L1000 transcriptome
146	ABCB1	100	0	PCA-reduced L1000 transcriptome
147	ABCB1	200	16.6667	PCA-reduced L1000 transcriptome
148	ABCB1	25	0	tSNE-reduced L1000 transcriptome
149	ABCB1	50	16.6667	tSNE-reduced L1000 transcriptome
150	ABCB1	100	16.6667	tSNE-reduced L1000 transcriptome
151	ABCB1	200	16.6667	tSNE-reduced L1000 transcriptome
152	ABCB1	25	0	Raw L1000 transcriptome
153	ABCB1	50	0	Raw L1000 transcriptome
154	ABCB1	100	0	Raw L1000 transcriptome
155	ABCB1	200	0	Raw L1000 transcriptome
156	ABCB1	25	0	Random embeddings
157	ABCB1	50	0	Random embeddings
158	ABCB1	100	0	Random embeddings
159	ABCB1	200	16.6667	Random embeddings
160	CYP1A2	25	0	LPM embeddings
161	CYP1A2	50	0	LPM embeddings
162	CYP1A2	100	16.6667	LPM embeddings
163	CYP1A2	200	33.3333	LPM embeddings
164	CYP1A2	25	16.6667	PCA-reduced L1000 transcriptome
165	CYP1A2	50	16.6667	PCA-reduced L1000 transcriptome
166	CYP1A2	100	16.6667	PCA-reduced L1000 transcriptome
167	CYP1A2	200	16.6667	PCA-reduced L1000 transcriptome
168	CYP1A2	25	0	tSNE-reduced L1000 transcriptome
169	CYP1A2	50	16.6667	tSNE-reduced L1000 transcriptome
170	CYP1A2	100	33.3333	tSNE-reduced L1000 transcriptome
171	CYP1A2	200	33.3333	tSNE-reduced L1000 transcriptome
172	CYP1A2	25	16.6667	Raw L1000 transcriptome
173	CYP1A2	50	16.6667	Raw L1000 transcriptome
174	CYP1A2	100	16.6667	Raw L1000 transcriptome
175	CYP1A2	200	16.6667	Raw L1000 transcriptome
176	CYP1A2	25	0	Random embeddings
177	CYP1A2	50	0	Random embeddings
178	CYP1A2	100	16.6667	Random embeddings
179	CYP1A2	200	33.3333	Random embeddings
180	MDM2	25	16.6667	LPM embeddings
181	MDM2	50	16.6667	LPM embeddings
182	MDM2	100	33.3333	LPM embeddings
183	MDM2	200	66.6667	LPM embeddings
184	MDM2	25	0	PCA-reduced L1000 transcriptome
185	MDM2	50	0	PCA-reduced L1000 transcriptome
186	MDM2	100	16.6667	PCA-reduced L1000 transcriptome
187	MDM2	200	33.3333	PCA-reduced L1000 transcriptome
188	MDM2	25	0	tSNE-reduced L1000 transcriptome
189	MDM2	50	0	tSNE-reduced L1000 transcriptome
190	MDM2	100	16.6667	tSNE-reduced L1000 transcriptome
191	MDM2	200	50	tSNE-reduced L1000 transcriptome
192	MDM2	25	0	Raw L1000 transcriptome
193	MDM2	50	0	Raw L1000 transcriptome
194	MDM2	100	16.6667	Raw L1000 transcriptome
195	MDM2	200	33.3333	Raw L1000 transcriptome
196	MDM2	25	0	Random embeddings
197	MDM2	50	16.6667	Random embeddings
198	MDM2	100	50	Random embeddings
199	MDM2	200	50	Random embeddings
200	DNMT1	25	0	LPM embeddings
201	DNMT1	50	0	LPM embeddings
202	DNMT1	100	0	LPM embeddings
203	DNMT1	200	0	LPM embeddings
204	DNMT1	25	20	PCA-reduced L1000 transcriptome
205	DNMT1	50	20	PCA-reduced L1000 transcriptome
206	DNMT1	100	40	PCA-reduced L1000 transcriptome
207	DNMT1	200	40	PCA-reduced L1000 transcriptome
208	DNMT1	25	0	tSNE-reduced L1000 transcriptome
209	DNMT1	50	20	tSNE-reduced L1000 transcriptome
210	DNMT1	100	20	tSNE-reduced L1000 transcriptome
211	DNMT1	200	40	tSNE-reduced L1000 transcriptome
212	DNMT1	25	20	Raw L1000 transcriptome
213	DNMT1	50	40	Raw L1000 transcriptome
214	DNMT1	100	40	Raw L1000 transcriptome
215	DNMT1	200	40	Raw L1000 transcriptome
216	DNMT1	25	0	Random embeddings
217	DNMT1	50	0	Random embeddings
218	DNMT1	100	0	Random embeddings
219	DNMT1	200	0	Random embeddings
220	HMGCR	25	50	LPM embeddings
221	HMGCR	50	80	LPM embeddings
222	HMGCR	100	80	LPM embeddings
223	HMGCR	200	80	LPM embeddings
224	HMGCR	25	10	PCA-reduced L1000 transcriptome
225	HMGCR	50	10	PCA-reduced L1000 transcriptome
226	HMGCR	100	20	PCA-reduced L1000 transcriptome
227	HMGCR	200	30	PCA-reduced L1000 transcriptome
228	HMGCR	25	10	tSNE-reduced L1000 transcriptome
229	HMGCR	50	10	tSNE-reduced L1000 transcriptome
230	HMGCR	100	10	tSNE-reduced L1000 transcriptome
231	HMGCR	200	80	tSNE-reduced L1000 transcriptome
232	HMGCR	25	10	Raw L1000 transcriptome
233	HMGCR	50	20	Raw L1000 transcriptome
234	HMGCR	100	20	Raw L1000 transcriptome
235	HMGCR	200	40	Raw L1000 transcriptome
236	HMGCR	25	0	Random embeddings
237	HMGCR	50	0	Random embeddings
238	HMGCR	100	0	Random embeddings
239	HMGCR	200	0	Random embeddings
240	PRKDC	25	0	LPM embeddings
241	PRKDC	50	20	LPM embeddings
242	PRKDC	100	20	LPM embeddings
243	PRKDC	200	40	LPM embeddings
244	PRKDC	25	0	PCA-reduced L1000 transcriptome
245	PRKDC	50	0	PCA-reduced L1000 transcriptome
246	PRKDC	100	20	PCA-reduced L1000 transcriptome
247	PRKDC	200	20	PCA-reduced L1000 transcriptome
248	PRKDC	25	0	tSNE-reduced L1000 transcriptome
249	PRKDC	50	20	tSNE-reduced L1000 transcriptome
250	PRKDC	100	20	tSNE-reduced L1000 transcriptome
251	PRKDC	200	20	tSNE-reduced L1000 transcriptome
252	PRKDC	25	0	Raw L1000 transcriptome
253	PRKDC	50	20	Raw L1000 transcriptome
254	PRKDC	100	20	Raw L1000 transcriptome
255	PRKDC	200	20	Raw L1000 transcriptome
256	PRKDC	25	0	Random embeddings
257	PRKDC	50	0	Random embeddings
258	PRKDC	100	0	Random embeddings
259	PRKDC	200	0	Random embeddings
260	CASP3	25	40	LPM embeddings
261	CASP3	50	40	LPM embeddings
262	CASP3	100	40	LPM embeddings
263	CASP3	200	40	LPM embeddings
264	CASP3	25	20	PCA-reduced L1000 transcriptome
265	CASP3	50	20	PCA-reduced L1000 transcriptome
266	CASP3	100	20	PCA-reduced L1000 transcriptome
267	CASP3	200	40	PCA-reduced L1000 transcriptome
268	CASP3	25	0	tSNE-reduced L1000 transcriptome
269	CASP3	50	0	tSNE-reduced L1000 transcriptome
270	CASP3	100	20	tSNE-reduced L1000 transcriptome
271	CASP3	200	40	tSNE-reduced L1000 transcriptome
272	CASP3	25	20	Raw L1000 transcriptome
273	CASP3	50	20	Raw L1000 transcriptome
274	CASP3	100	20	Raw L1000 transcriptome
275	CASP3	200	40	Raw L1000 transcriptome
276	CASP3	25	20	Random embeddings
277	CASP3	50	20	Random embeddings
278	CASP3	100	20	Random embeddings
279	CASP3	200	60	Random embeddings
280	CSF1R	25	0	LPM embeddings
281	CSF1R	50	0	LPM embeddings
282	CSF1R	100	0	LPM embeddings
283	CSF1R	200	0	LPM embeddings
284	CSF1R	25	0	PCA-reduced L1000 transcriptome
285	CSF1R	50	20	PCA-reduced L1000 transcriptome
286	CSF1R	100	20	PCA-reduced L1000 transcriptome
287	CSF1R	200	20	PCA-reduced L1000 transcriptome
288	CSF1R	25	20	tSNE-reduced L1000 transcriptome
289	CSF1R	50	20	tSNE-reduced L1000 transcriptome
290	CSF1R	100	20	tSNE-reduced L1000 transcriptome
291	CSF1R	200	60	tSNE-reduced L1000 transcriptome
292	CSF1R	25	0	Raw L1000 transcriptome
293	CSF1R	50	20	Raw L1000 transcriptome
294	CSF1R	100	20	Raw L1000 transcriptome
295	CSF1R	200	40	Raw L1000 transcriptome
296	CSF1R	25	0	Random embeddings
297	CSF1R	50	20	Random embeddings
298	CSF1R	100	20	Random embeddings
299	CSF1R	200	20	Random embeddings
300	CDK7	25	0	LPM embeddings
301	CDK7	50	0	LPM embeddings
302	CDK7	100	16.6667	LPM embeddings
303	CDK7	200	50	LPM embeddings
304	CDK7	25	16.6667	PCA-reduced L1000 transcriptome
305	CDK7	50	16.6667	PCA-reduced L1000 transcriptome
306	CDK7	100	16.6667	PCA-reduced L1000 transcriptome
307	CDK7	200	33.3333	PCA-reduced L1000 transcriptome
308	CDK7	25	16.6667	tSNE-reduced L1000 transcriptome
309	CDK7	50	16.6667	tSNE-reduced L1000 transcriptome
310	CDK7	100	16.6667	tSNE-reduced L1000 transcriptome
311	CDK7	200	16.6667	tSNE-reduced L1000 transcriptome
312	CDK7	25	16.6667	Raw L1000 transcriptome
313	CDK7	50	16.6667	Raw L1000 transcriptome
314	CDK7	100	33.3333	Raw L1000 transcriptome
315	CDK7	200	33.3333	Raw L1000 transcriptome
316	CDK7	25	16.6667	Random embeddings
317	CDK7	50	16.6667	Random embeddings
318	CDK7	100	33.3333	Random embeddings
319	CDK7	200	33.3333	Random embeddings
320	ALK	25	0	LPM embeddings
321	ALK	50	20	LPM embeddings
322	ALK	100	20	LPM embeddings
323	ALK	200	20	LPM embeddings
324	ALK	25	0	PCA-reduced L1000 transcriptome
325	ALK	50	0	PCA-reduced L1000 transcriptome
326	ALK	100	0	PCA-reduced L1000 transcriptome
327	ALK	200	0	PCA-reduced L1000 transcriptome
328	ALK	25	0	tSNE-reduced L1000 transcriptome
329	ALK	50	0	tSNE-reduced L1000 transcriptome
330	ALK	100	0	tSNE-reduced L1000 transcriptome
331	ALK	200	0	tSNE-reduced L1000 transcriptome
332	ALK	25	0	Raw L1000 transcriptome
333	ALK	50	0	Raw L1000 transcriptome
334	ALK	100	0	Raw L1000 transcriptome
335	ALK	200	0	Raw L1000 transcriptome
336	ALK	25	0	Random embeddings
337	ALK	50	0	Random embeddings
338	ALK	100	20	Random embeddings
339	ALK	200	20	Random embeddings
340	DYRK1B	25	0	LPM embeddings
341	DYRK1B	50	0	LPM embeddings
342	DYRK1B	100	40	LPM embeddings
343	DYRK1B	200	40	LPM embeddings
344	DYRK1B	25	0	PCA-reduced L1000 transcriptome
345	DYRK1B	50	0	PCA-reduced L1000 transcriptome
346	DYRK1B	100	0	PCA-reduced L1000 transcriptome
347	DYRK1B	200	60	PCA-reduced L1000 transcriptome
348	DYRK1B	25	20	tSNE-reduced L1000 transcriptome
349	DYRK1B	50	20	tSNE-reduced L1000 transcriptome
350	DYRK1B	100	40	tSNE-reduced L1000 transcriptome
351	DYRK1B	200	40	tSNE-reduced L1000 transcriptome
352	DYRK1B	25	0	Raw L1000 transcriptome
353	DYRK1B	50	0	Raw L1000 transcriptome
354	DYRK1B	100	0	Raw L1000 transcriptome
355	DYRK1B	200	20	Raw L1000 transcriptome
356	DYRK1B	25	20	Random embeddings
357	DYRK1B	50	20	Random embeddings
358	DYRK1B	100	40	Random embeddings
359	DYRK1B	200	40	Random embeddings
360	MAP2K1	25	23.0769	LPM embeddings
361	MAP2K1	50	30.7692	LPM embeddings
362	MAP2K1	100	46.1538	LPM embeddings
363	MAP2K1	200	69.2308	LPM embeddings
364	MAP2K1	25	7.69231	PCA-reduced L1000 transcriptome
365	MAP2K1	50	7.69231	PCA-reduced L1000 transcriptome
366	MAP2K1	100	7.69231	PCA-reduced L1000 transcriptome
367	MAP2K1	200	7.69231	PCA-reduced L1000 transcriptome
368	MAP2K1	25	0	tSNE-reduced L1000 transcriptome
369	MAP2K1	50	0	tSNE-reduced L1000 transcriptome
370	MAP2K1	100	0	tSNE-reduced L1000 transcriptome
371	MAP2K1	200	0	tSNE-reduced L1000 transcriptome
372	MAP2K1	25	7.69231	Raw L1000 transcriptome
373	MAP2K1	50	7.69231	Raw L1000 transcriptome
374	MAP2K1	100	7.69231	Raw L1000 transcriptome
375	MAP2K1	200	7.69231	Raw L1000 transcriptome
376	MAP2K1	25	0	Random embeddings
377	MAP2K1	50	7.69231	Random embeddings
378	MAP2K1	100	7.69231	Random embeddings
379	MAP2K1	200	30.7692	Random embeddings
380	PIK3CD	25	0	LPM embeddings
381	PIK3CD	50	10	LPM embeddings
382	PIK3CD	100	10	LPM embeddings
383	PIK3CD	200	20	LPM embeddings
384	PIK3CD	25	0	PCA-reduced L1000 transcriptome
385	PIK3CD	50	0	PCA-reduced L1000 transcriptome
386	PIK3CD	100	10	PCA-reduced L1000 transcriptome
387	PIK3CD	200	20	PCA-reduced L1000 transcriptome
388	PIK3CD	25	0	tSNE-reduced L1000 transcriptome
389	PIK3CD	50	0	tSNE-reduced L1000 transcriptome
390	PIK3CD	100	0	tSNE-reduced L1000 transcriptome
391	PIK3CD	200	0	tSNE-reduced L1000 transcriptome
392	PIK3CD	25	0	Raw L1000 transcriptome
393	PIK3CD	50	10	Raw L1000 transcriptome
394	PIK3CD	100	10	Raw L1000 transcriptome
395	PIK3CD	200	20	Raw L1000 transcriptome
396	PIK3CD	25	0	Random embeddings
397	PIK3CD	50	0	Random embeddings
398	PIK3CD	100	10	Random embeddings
399	PIK3CD	200	20	Random embeddings
400	TOP1	25	33.3333	LPM embeddings
401	TOP1	50	33.3333	LPM embeddings
402	TOP1	100	33.3333	LPM embeddings
403	TOP1	200	83.3333	LPM embeddings
404	TOP1	25	0	PCA-reduced L1000 transcriptome
405	TOP1	50	0	PCA-reduced L1000 transcriptome
406	TOP1	100	0	PCA-reduced L1000 transcriptome
407	TOP1	200	0	PCA-reduced L1000 transcriptome
408	TOP1	25	0	tSNE-reduced L1000 transcriptome
409	TOP1	50	0	tSNE-reduced L1000 transcriptome
410	TOP1	100	0	tSNE-reduced L1000 transcriptome
411	TOP1	200	0	tSNE-reduced L1000 transcriptome
412	TOP1	25	0	Raw L1000 transcriptome
413	TOP1	50	0	Raw L1000 transcriptome
414	TOP1	100	0	Raw L1000 transcriptome
415	TOP1	200	0	Raw L1000 transcriptome
416	TOP1	25	0	Random embeddings
417	TOP1	50	0	Random embeddings
418	TOP1	100	0	Random embeddings
419	TOP1	200	16.6667	Random embeddings
420	PIK3CA	25	6.66667	LPM embeddings
421	PIK3CA	50	13.3333	LPM embeddings
422	PIK3CA	100	13.3333	LPM embeddings
423	PIK3CA	200	33.3333	LPM embeddings
424	PIK3CA	25	0	PCA-reduced L1000 transcriptome
425	PIK3CA	50	0	PCA-reduced L1000 transcriptome
426	PIK3CA	100	0	PCA-reduced L1000 transcriptome
427	PIK3CA	200	0	PCA-reduced L1000 transcriptome
428	PIK3CA	25	0	tSNE-reduced L1000 transcriptome
429	PIK3CA	50	0	tSNE-reduced L1000 transcriptome
430	PIK3CA	100	0	tSNE-reduced L1000 transcriptome
431	PIK3CA	200	0	tSNE-reduced L1000 transcriptome
432	PIK3CA	25	0	Raw L1000 transcriptome
433	PIK3CA	50	0	Raw L1000 transcriptome
434	PIK3CA	100	0	Raw L1000 transcriptome
435	PIK3CA	200	0	Raw L1000 transcriptome
436	PIK3CA	25	6.66667	Random embeddings
437	PIK3CA	50	6.66667	Random embeddings
438	PIK3CA	100	6.66667	Random embeddings
439	PIK3CA	200	13.3333	Random embeddings
440	ROCK1	25	0	LPM embeddings
441	ROCK1	50	0	LPM embeddings
442	ROCK1	100	0	LPM embeddings
443	ROCK1	200	0	LPM embeddings
444	ROCK1	25	0	PCA-reduced L1000 transcriptome
445	ROCK1	50	14.2857	PCA-reduced L1000 transcriptome
446	ROCK1	100	42.8571	PCA-reduced L1000 transcriptome
447	ROCK1	200	42.8571	PCA-reduced L1000 transcriptome
448	ROCK1	25	0	tSNE-reduced L1000 transcriptome
449	ROCK1	50	0	tSNE-reduced L1000 transcriptome
450	ROCK1	100	0	tSNE-reduced L1000 transcriptome
451	ROCK1	200	42.8571	tSNE-reduced L1000 transcriptome
452	ROCK1	25	14.2857	Raw L1000 transcriptome
453	ROCK1	50	28.5714	Raw L1000 transcriptome
454	ROCK1	100	42.8571	Raw L1000 transcriptome
455	ROCK1	200	42.8571	Raw L1000 transcriptome
456	ROCK1	25	0	Random embeddings
457	ROCK1	50	0	Random embeddings
458	ROCK1	100	14.2857	Random embeddings
459	ROCK1	200	28.5714	Random embeddings
460	SLC6A4	25	4.54545	LPM embeddings
461	SLC6A4	50	9.09091	LPM embeddings
462	SLC6A4	100	18.1818	LPM embeddings
463	SLC6A4	200	22.7273	LPM embeddings
464	SLC6A4	25	0	PCA-reduced L1000 transcriptome
465	SLC6A4	50	4.54545	PCA-reduced L1000 transcriptome
466	SLC6A4	100	18.1818	PCA-reduced L1000 transcriptome
467	SLC6A4	200	40.9091	PCA-reduced L1000 transcriptome
468	SLC6A4	25	4.54545	tSNE-reduced L1000 transcriptome
469	SLC6A4	50	4.54545	tSNE-reduced L1000 transcriptome
470	SLC6A4	100	9.09091	tSNE-reduced L1000 transcriptome
471	SLC6A4	200	27.2727	tSNE-reduced L1000 transcriptome
472	SLC6A4	25	0	Raw L1000 transcriptome
473	SLC6A4	50	4.54545	Raw L1000 transcriptome
474	SLC6A4	100	18.1818	Raw L1000 transcriptome
475	SLC6A4	200	36.3636	Raw L1000 transcriptome
476	SLC6A4	25	13.6364	Random embeddings
477	SLC6A4	50	13.6364	Random embeddings
478	SLC6A4	100	18.1818	Random embeddings
479	SLC6A4	200	31.8182	Random embeddings
480	PLK1	25	11.1111	LPM embeddings
481	PLK1	50	11.1111	LPM embeddings
482	PLK1	100	22.2222	LPM embeddings
483	PLK1	200	77.7778	LPM embeddings
484	PLK1	25	22.2222	PCA-reduced L1000 transcriptome
485	PLK1	50	22.2222	PCA-reduced L1000 transcriptome
486	PLK1	100	33.3333	PCA-reduced L1000 transcriptome
487	PLK1	200	44.4444	PCA-reduced L1000 transcriptome
488	PLK1	25	0	tSNE-reduced L1000 transcriptome
489	PLK1	50	0	tSNE-reduced L1000 transcriptome
490	PLK1	100	0	tSNE-reduced L1000 transcriptome
491	PLK1	200	22.2222	tSNE-reduced L1000 transcriptome
492	PLK1	25	11.1111	Raw L1000 transcriptome
493	PLK1	50	33.3333	Raw L1000 transcriptome
494	PLK1	100	33.3333	Raw L1000 transcriptome
495	PLK1	200	44.4444	Raw L1000 transcriptome
496	PLK1	25	11.1111	Random embeddings
497	PLK1	50	11.1111	Random embeddings
498	PLK1	100	11.1111	Random embeddings
499	PLK1	200	11.1111	Random embeddings
500	HSP90AA1	25	0	LPM embeddings
501	HSP90AA1	50	0	LPM embeddings
502	HSP90AA1	100	11.1111	LPM embeddings
503	HSP90AA1	200	55.5556	LPM embeddings
504	HSP90AA1	25	0	PCA-reduced L1000 transcriptome
505	HSP90AA1	50	0	PCA-reduced L1000 transcriptome
506	HSP90AA1	100	0	PCA-reduced L1000 transcriptome
507	HSP90AA1	200	0	PCA-reduced L1000 transcriptome
508	HSP90AA1	25	0	tSNE-reduced L1000 transcriptome
509	HSP90AA1	50	0	tSNE-reduced L1000 transcriptome
510	HSP90AA1	100	0	tSNE-reduced L1000 transcriptome
511	HSP90AA1	200	0	tSNE-reduced L1000 transcriptome
512	HSP90AA1	25	0	Raw L1000 transcriptome
513	HSP90AA1	50	0	Raw L1000 transcriptome
514	HSP90AA1	100	0	Raw L1000 transcriptome
515	HSP90AA1	200	0	Raw L1000 transcriptome
516	HSP90AA1	25	0	Random embeddings
517	HSP90AA1	50	0	Random embeddings
518	HSP90AA1	100	0	Random embeddings
519	HSP90AA1	200	11.1111	Random embeddings
520	FGFR3	25	0	LPM embeddings
521	FGFR3	50	0	LPM embeddings
522	FGFR3	100	0	LPM embeddings
523	FGFR3	200	0	LPM embeddings
524	FGFR3	25	0	PCA-reduced L1000 transcriptome
525	FGFR3	50	0	PCA-reduced L1000 transcriptome
526	FGFR3	100	0	PCA-reduced L1000 transcriptome
527	FGFR3	200	28.5714	PCA-reduced L1000 transcriptome
528	FGFR3	25	14.2857	tSNE-reduced L1000 transcriptome
529	FGFR3	50	14.2857	tSNE-reduced L1000 transcriptome
530	FGFR3	100	14.2857	tSNE-reduced L1000 transcriptome
531	FGFR3	200	28.5714	tSNE-reduced L1000 transcriptome
532	FGFR3	25	0	Raw L1000 transcriptome
533	FGFR3	50	0	Raw L1000 transcriptome
534	FGFR3	100	14.2857	Raw L1000 transcriptome
535	FGFR3	200	42.8571	Raw L1000 transcriptome
536	FGFR3	25	42.8571	Random embeddings
537	FGFR3	50	42.8571	Random embeddings
538	FGFR3	100	57.1429	Random embeddings
539	FGFR3	200	57.1429	Random embeddings
540	ABL1	25	0	LPM embeddings
541	ABL1	50	0	LPM embeddings
542	ABL1	100	0	LPM embeddings
543	ABL1	200	0	LPM embeddings
544	ABL1	25	6.66667	PCA-reduced L1000 transcriptome
545	ABL1	50	13.3333	PCA-reduced L1000 transcriptome
546	ABL1	100	13.3333	PCA-reduced L1000 transcriptome
547	ABL1	200	13.3333	PCA-reduced L1000 transcriptome
548	ABL1	25	6.66667	tSNE-reduced L1000 transcriptome
549	ABL1	50	6.66667	tSNE-reduced L1000 transcriptome
550	ABL1	100	6.66667	tSNE-reduced L1000 transcriptome
551	ABL1	200	13.3333	tSNE-reduced L1000 transcriptome
552	ABL1	25	6.66667	Raw L1000 transcriptome
553	ABL1	50	6.66667	Raw L1000 transcriptome
554	ABL1	100	13.3333	Raw L1000 transcriptome
555	ABL1	200	13.3333	Raw L1000 transcriptome
556	ABL1	25	0	Random embeddings
557	ABL1	50	6.66667	Random embeddings
558	ABL1	100	6.66667	Random embeddings
559	ABL1	200	33.3333	Random embeddings
560	PDE4D	25	0	LPM embeddings
561	PDE4D	50	0	LPM embeddings
562	PDE4D	100	0	LPM embeddings
563	PDE4D	200	0	LPM embeddings
564	PDE4D	25	16.6667	PCA-reduced L1000 transcriptome
565	PDE4D	50	50	PCA-reduced L1000 transcriptome
566	PDE4D	100	66.6667	PCA-reduced L1000 transcriptome
567	PDE4D	200	66.6667	PCA-reduced L1000 transcriptome
568	PDE4D	25	0	tSNE-reduced L1000 transcriptome
569	PDE4D	50	16.6667	tSNE-reduced L1000 transcriptome
570	PDE4D	100	50	tSNE-reduced L1000 transcriptome
571	PDE4D	200	83.3333	tSNE-reduced L1000 transcriptome
572	PDE4D	25	0	Raw L1000 transcriptome
573	PDE4D	50	0	Raw L1000 transcriptome
574	PDE4D	100	50	Raw L1000 transcriptome
575	PDE4D	200	66.6667	Raw L1000 transcriptome
576	PDE4D	25	0	Random embeddings
577	PDE4D	50	0	Random embeddings
578	PDE4D	100	0	Random embeddings
579	PDE4D	200	0	Random embeddings
580	PDGFRB	25	0	LPM embeddings
581	PDGFRB	50	4.7619	LPM embeddings
582	PDGFRB	100	4.7619	LPM embeddings
583	PDGFRB	200	9.52381	LPM embeddings
584	PDGFRB	25	0	PCA-reduced L1000 transcriptome
585	PDGFRB	50	4.7619	PCA-reduced L1000 transcriptome
586	PDGFRB	100	9.52381	PCA-reduced L1000 transcriptome
587	PDGFRB	200	23.8095	PCA-reduced L1000 transcriptome
588	PDGFRB	25	4.7619	tSNE-reduced L1000 transcriptome
589	PDGFRB	50	4.7619	tSNE-reduced L1000 transcriptome
590	PDGFRB	100	4.7619	tSNE-reduced L1000 transcriptome
591	PDGFRB	200	9.52381	tSNE-reduced L1000 transcriptome
592	PDGFRB	25	0	Raw L1000 transcriptome
593	PDGFRB	50	9.52381	Raw L1000 transcriptome
594	PDGFRB	100	23.8095	Raw L1000 transcriptome
595	PDGFRB	200	28.5714	Raw L1000 transcriptome
596	PDGFRB	25	4.7619	Random embeddings
597	PDGFRB	50	4.7619	Random embeddings
598	PDGFRB	100	14.2857	Random embeddings
599	PDGFRB	200	23.8095	Random embeddings
600	CYP2B6	25	0	LPM embeddings
601	CYP2B6	50	0	LPM embeddings
602	CYP2B6	100	0	LPM embeddings
603	CYP2B6	200	0	LPM embeddings
604	CYP2B6	25	0	PCA-reduced L1000 transcriptome
605	CYP2B6	50	0	PCA-reduced L1000 transcriptome
606	CYP2B6	100	0	PCA-reduced L1000 transcriptome
607	CYP2B6	200	20	PCA-reduced L1000 transcriptome
608	CYP2B6	25	0	tSNE-reduced L1000 transcriptome
609	CYP2B6	50	0	tSNE-reduced L1000 transcriptome
610	CYP2B6	100	0	tSNE-reduced L1000 transcriptome
611	CYP2B6	200	20	tSNE-reduced L1000 transcriptome
612	CYP2B6	25	0	Raw L1000 transcriptome
613	CYP2B6	50	0	Raw L1000 transcriptome
614	CYP2B6	100	0	Raw L1000 transcriptome
615	CYP2B6	200	20	Raw L1000 transcriptome
616	CYP2B6	25	0	Random embeddings
617	CYP2B6	50	0	Random embeddings
618	CYP2B6	100	0	Random embeddings
619	CYP2B6	200	40	Random embeddings
620	MAP2K2	25	0	LPM embeddings
621	MAP2K2	50	20	LPM embeddings
622	MAP2K2	100	80	LPM embeddings
623	MAP2K2	200	100	LPM embeddings
624	MAP2K2	25	0	PCA-reduced L1000 transcriptome
625	MAP2K2	50	0	PCA-reduced L1000 transcriptome
626	MAP2K2	100	0	PCA-reduced L1000 transcriptome
627	MAP2K2	200	0	PCA-reduced L1000 transcriptome
628	MAP2K2	25	0	tSNE-reduced L1000 transcriptome
629	MAP2K2	50	0	tSNE-reduced L1000 transcriptome
630	MAP2K2	100	0	tSNE-reduced L1000 transcriptome
631	MAP2K2	200	0	tSNE-reduced L1000 transcriptome
632	MAP2K2	25	0	Raw L1000 transcriptome
633	MAP2K2	50	0	Raw L1000 transcriptome
634	MAP2K2	100	0	Raw L1000 transcriptome
635	MAP2K2	200	0	Raw L1000 transcriptome
636	MAP2K2	25	0	Random embeddings
637	MAP2K2	50	0	Random embeddings
638	MAP2K2	100	0	Random embeddings
639	MAP2K2	200	20	Random embeddings
640	MAPK14	25	0	LPM embeddings
641	MAPK14	50	7.14286	LPM embeddings
642	MAPK14	100	21.4286	LPM embeddings
643	MAPK14	200	42.8571	LPM embeddings
644	MAPK14	25	35.7143	PCA-reduced L1000 transcriptome
645	MAPK14	50	42.8571	PCA-reduced L1000 transcriptome
646	MAPK14	100	42.8571	PCA-reduced L1000 transcriptome
647	MAPK14	200	57.1429	PCA-reduced L1000 transcriptome
648	MAPK14	25	0	tSNE-reduced L1000 transcriptome
649	MAPK14	50	0	tSNE-reduced L1000 transcriptome
650	MAPK14	100	14.2857	tSNE-reduced L1000 transcriptome
651	MAPK14	200	57.1429	tSNE-reduced L1000 transcriptome
652	MAPK14	25	35.7143	Raw L1000 transcriptome
653	MAPK14	50	42.8571	Raw L1000 transcriptome
654	MAPK14	100	50	Raw L1000 transcriptome
655	MAPK14	200	57.1429	Raw L1000 transcriptome
656	MAPK14	25	14.2857	Random embeddings
657	MAPK14	50	14.2857	Random embeddings
658	MAPK14	100	14.2857	Random embeddings
659	MAPK14	200	28.5714	Random embeddings
660	ACHE	25	12.5	LPM embeddings
661	ACHE	50	12.5	LPM embeddings
662	ACHE	100	50	LPM embeddings
663	ACHE	200	50	LPM embeddings
664	ACHE	25	12.5	PCA-reduced L1000 transcriptome
665	ACHE	50	12.5	PCA-reduced L1000 transcriptome
666	ACHE	100	25	PCA-reduced L1000 transcriptome
667	ACHE	200	37.5	PCA-reduced L1000 transcriptome
668	ACHE	25	0	tSNE-reduced L1000 transcriptome
669	ACHE	50	12.5	tSNE-reduced L1000 transcriptome
670	ACHE	100	12.5	tSNE-reduced L1000 transcriptome
671	ACHE	200	25	tSNE-reduced L1000 transcriptome
672	ACHE	25	0	Raw L1000 transcriptome
673	ACHE	50	12.5	Raw L1000 transcriptome
674	ACHE	100	12.5	Raw L1000 transcriptome
675	ACHE	200	25	Raw L1000 transcriptome
676	ACHE	25	0	Random embeddings
677	ACHE	50	0	Random embeddings
678	ACHE	100	0	Random embeddings
679	ACHE	200	25	Random embeddings
680	HDAC1	25	0	LPM embeddings
681	HDAC1	50	5.55556	LPM embeddings
682	HDAC1	100	22.2222	LPM embeddings
683	HDAC1	200	38.8889	LPM embeddings
684	HDAC1	25	0	PCA-reduced L1000 transcriptome
685	HDAC1	50	0	PCA-reduced L1000 transcriptome
686	HDAC1	100	5.55556	PCA-reduced L1000 transcriptome
687	HDAC1	200	5.55556	PCA-reduced L1000 transcriptome
688	HDAC1	25	5.55556	tSNE-reduced L1000 transcriptome
689	HDAC1	50	5.55556	tSNE-reduced L1000 transcriptome
690	HDAC1	100	5.55556	tSNE-reduced L1000 transcriptome
691	HDAC1	200	5.55556	tSNE-reduced L1000 transcriptome
692	HDAC1	25	0	Raw L1000 transcriptome
693	HDAC1	50	0	Raw L1000 transcriptome
694	HDAC1	100	5.55556	Raw L1000 transcriptome
695	HDAC1	200	5.55556	Raw L1000 transcriptome
696	HDAC1	25	5.55556	Random embeddings
697	HDAC1	50	5.55556	Random embeddings
698	HDAC1	100	11.1111	Random embeddings
699	HDAC1	200	22.2222	Random embeddings
700	TEK	25	0	LPM embeddings
701	TEK	50	0	LPM embeddings
702	TEK	100	0	LPM embeddings
703	TEK	200	0	LPM embeddings
704	TEK	25	0	PCA-reduced L1000 transcriptome
705	TEK	50	0	PCA-reduced L1000 transcriptome
706	TEK	100	0	PCA-reduced L1000 transcriptome
707	TEK	200	0	PCA-reduced L1000 transcriptome
708	TEK	25	0	tSNE-reduced L1000 transcriptome
709	TEK	50	0	tSNE-reduced L1000 transcriptome
710	TEK	100	0	tSNE-reduced L1000 transcriptome
711	TEK	200	0	tSNE-reduced L1000 transcriptome
712	TEK	25	0	Raw L1000 transcriptome
713	TEK	50	0	Raw L1000 transcriptome
714	TEK	100	0	Raw L1000 transcriptome
715	TEK	200	0	Raw L1000 transcriptome
716	TEK	25	0	Random embeddings
717	TEK	50	0	Random embeddings
718	TEK	100	0	Random embeddings
719	TEK	200	0	Random embeddings
720	BCL2	25	0	LPM embeddings
721	BCL2	50	0	LPM embeddings
722	BCL2	100	33.3333	LPM embeddings
723	BCL2	200	50	LPM embeddings
724	BCL2	25	0	PCA-reduced L1000 transcriptome
725	BCL2	50	0	PCA-reduced L1000 transcriptome
726	BCL2	100	0	PCA-reduced L1000 transcriptome
727	BCL2	200	0	PCA-reduced L1000 transcriptome
728	BCL2	25	0	tSNE-reduced L1000 transcriptome
729	BCL2	50	0	tSNE-reduced L1000 transcriptome
730	BCL2	100	0	tSNE-reduced L1000 transcriptome
731	BCL2	200	0	tSNE-reduced L1000 transcriptome
732	BCL2	25	0	Raw L1000 transcriptome
733	BCL2	50	0	Raw L1000 transcriptome
734	BCL2	100	0	Raw L1000 transcriptome
735	BCL2	200	0	Raw L1000 transcriptome
736	BCL2	25	16.6667	Random embeddings
737	BCL2	50	33.3333	Random embeddings
738	BCL2	100	33.3333	Random embeddings
739	BCL2	200	33.3333	Random embeddings
740	CA2	25	0	LPM embeddings
741	CA2	50	0	LPM embeddings
742	CA2	100	20	LPM embeddings
743	CA2	200	20	LPM embeddings
744	CA2	25	0	PCA-reduced L1000 transcriptome
745	CA2	50	20	PCA-reduced L1000 transcriptome
746	CA2	100	20	PCA-reduced L1000 transcriptome
747	CA2	200	40	PCA-reduced L1000 transcriptome
748	CA2	25	0	tSNE-reduced L1000 transcriptome
749	CA2	50	20	tSNE-reduced L1000 transcriptome
750	CA2	100	20	tSNE-reduced L1000 transcriptome
751	CA2	200	20	tSNE-reduced L1000 transcriptome
752	CA2	25	0	Raw L1000 transcriptome
753	CA2	50	0	Raw L1000 transcriptome
754	CA2	100	20	Raw L1000 transcriptome
755	CA2	200	20	Raw L1000 transcriptome
756	CA2	25	0	Random embeddings
757	CA2	50	0	Random embeddings
758	CA2	100	20	Random embeddings
759	CA2	200	20	Random embeddings
760	HDAC6	25	0	LPM embeddings
761	HDAC6	50	8.33333	LPM embeddings
762	HDAC6	100	8.33333	LPM embeddings
763	HDAC6	200	25	LPM embeddings
764	HDAC6	25	0	PCA-reduced L1000 transcriptome
765	HDAC6	50	8.33333	PCA-reduced L1000 transcriptome
766	HDAC6	100	8.33333	PCA-reduced L1000 transcriptome
767	HDAC6	200	16.6667	PCA-reduced L1000 transcriptome
768	HDAC6	25	0	tSNE-reduced L1000 transcriptome
769	HDAC6	50	8.33333	tSNE-reduced L1000 transcriptome
770	HDAC6	100	16.6667	tSNE-reduced L1000 transcriptome
771	HDAC6	200	25	tSNE-reduced L1000 transcriptome
772	HDAC6	25	0	Raw L1000 transcriptome
773	HDAC6	50	8.33333	Raw L1000 transcriptome
774	HDAC6	100	8.33333	Raw L1000 transcriptome
775	HDAC6	200	8.33333	Raw L1000 transcriptome
776	HDAC6	25	0	Random embeddings
777	HDAC6	50	0	Random embeddings
778	HDAC6	100	16.6667	Random embeddings
779	HDAC6	200	41.6667	Random embeddings
780	CLK4	25	0	LPM embeddings
781	CLK4	50	0	LPM embeddings
782	CLK4	100	0	LPM embeddings
783	CLK4	200	0	LPM embeddings
784	CLK4	25	0	PCA-reduced L1000 transcriptome
785	CLK4	50	0	PCA-reduced L1000 transcriptome
786	CLK4	100	0	PCA-reduced L1000 transcriptome
787	CLK4	200	33.3333	PCA-reduced L1000 transcriptome
788	CLK4	25	0	tSNE-reduced L1000 transcriptome
789	CLK4	50	0	tSNE-reduced L1000 transcriptome
790	CLK4	100	0	tSNE-reduced L1000 transcriptome
791	CLK4	200	16.6667	tSNE-reduced L1000 transcriptome
792	CLK4	25	0	Raw L1000 transcriptome
793	CLK4	50	0	Raw L1000 transcriptome
794	CLK4	100	0	Raw L1000 transcriptome
795	CLK4	200	16.6667	Raw L1000 transcriptome
796	CLK4	25	0	Random embeddings
797	CLK4	50	0	Random embeddings
798	CLK4	100	0	Random embeddings
799	CLK4	200	16.6667	Random embeddings
800	CYP2C9	25	0	LPM embeddings
801	CYP2C9	50	16.6667	LPM embeddings
802	CYP2C9	100	16.6667	LPM embeddings
803	CYP2C9	200	16.6667	LPM embeddings
804	CYP2C9	25	0	PCA-reduced L1000 transcriptome
805	CYP2C9	50	16.6667	PCA-reduced L1000 transcriptome
806	CYP2C9	100	33.3333	PCA-reduced L1000 transcriptome
807	CYP2C9	200	33.3333	PCA-reduced L1000 transcriptome
808	CYP2C9	25	0	tSNE-reduced L1000 transcriptome
809	CYP2C9	50	0	tSNE-reduced L1000 transcriptome
810	CYP2C9	100	16.6667	tSNE-reduced L1000 transcriptome
811	CYP2C9	200	50	tSNE-reduced L1000 transcriptome
812	CYP2C9	25	0	Raw L1000 transcriptome
813	CYP2C9	50	0	Raw L1000 transcriptome
814	CYP2C9	100	16.6667	Raw L1000 transcriptome
815	CYP2C9	200	33.3333	Raw L1000 transcriptome
816	CYP2C9	25	0	Random embeddings
817	CYP2C9	50	0	Random embeddings
818	CYP2C9	100	0	Random embeddings
819	CYP2C9	200	50	Random embeddings
820	CYP2C19	25	0	LPM embeddings
821	CYP2C19	50	0	LPM embeddings
822	CYP2C19	100	0	LPM embeddings
823	CYP2C19	200	20	LPM embeddings
824	CYP2C19	25	0	PCA-reduced L1000 transcriptome
825	CYP2C19	50	20	PCA-reduced L1000 transcriptome
826	CYP2C19	100	20	PCA-reduced L1000 transcriptome
827	CYP2C19	200	20	PCA-reduced L1000 transcriptome
828	CYP2C19	25	0	tSNE-reduced L1000 transcriptome
829	CYP2C19	50	0	tSNE-reduced L1000 transcriptome
830	CYP2C19	100	20	tSNE-reduced L1000 transcriptome
831	CYP2C19	200	20	tSNE-reduced L1000 transcriptome
832	CYP2C19	25	0	Raw L1000 transcriptome
833	CYP2C19	50	0	Raw L1000 transcriptome
834	CYP2C19	100	20	Raw L1000 transcriptome
835	CYP2C19	200	20	Raw L1000 transcriptome
836	CYP2C19	25	0	Random embeddings
837	CYP2C19	50	0	Random embeddings
838	CYP2C19	100	20	Random embeddings
839	CYP2C19	200	40	Random embeddings
840	PTGS1	25	3.33333	LPM embeddings
841	PTGS1	50	3.33333	LPM embeddings
842	PTGS1	100	3.33333	LPM embeddings
843	PTGS1	200	20	LPM embeddings
844	PTGS1	25	3.33333	PCA-reduced L1000 transcriptome
845	PTGS1	50	3.33333	PCA-reduced L1000 transcriptome
846	PTGS1	100	23.3333	PCA-reduced L1000 transcriptome
847	PTGS1	200	43.3333	PCA-reduced L1000 transcriptome
848	PTGS1	25	13.3333	tSNE-reduced L1000 transcriptome
849	PTGS1	50	13.3333	tSNE-reduced L1000 transcriptome
850	PTGS1	100	30	tSNE-reduced L1000 transcriptome
851	PTGS1	200	50	tSNE-reduced L1000 transcriptome
852	PTGS1	25	3.33333	Raw L1000 transcriptome
853	PTGS1	50	6.66667	Raw L1000 transcriptome
854	PTGS1	100	16.6667	Raw L1000 transcriptome
855	PTGS1	200	36.6667	Raw L1000 transcriptome
856	PTGS1	25	0	Random embeddings
857	PTGS1	50	6.66667	Random embeddings
858	PTGS1	100	16.6667	Random embeddings
859	PTGS1	200	26.6667	Random embeddings
860	BRAF	25	0	LPM embeddings
861	BRAF	50	0	LPM embeddings
862	BRAF	100	11.1111	LPM embeddings
863	BRAF	200	33.3333	LPM embeddings
864	BRAF	25	11.1111	PCA-reduced L1000 transcriptome
865	BRAF	50	22.2222	PCA-reduced L1000 transcriptome
866	BRAF	100	66.6667	PCA-reduced L1000 transcriptome
867	BRAF	200	66.6667	PCA-reduced L1000 transcriptome
868	BRAF	25	0	tSNE-reduced L1000 transcriptome
869	BRAF	50	0	tSNE-reduced L1000 transcriptome
870	BRAF	100	0	tSNE-reduced L1000 transcriptome
871	BRAF	200	0	tSNE-reduced L1000 transcriptome
872	BRAF	25	11.1111	Raw L1000 transcriptome
873	BRAF	50	33.3333	Raw L1000 transcriptome
874	BRAF	100	66.6667	Raw L1000 transcriptome
875	BRAF	200	66.6667	Raw L1000 transcriptome
876	BRAF	25	0	Random embeddings
877	BRAF	50	22.2222	Random embeddings
878	BRAF	100	22.2222	Random embeddings
879	BRAF	200	33.3333	Random embeddings
880	CLK1	25	0	LPM embeddings
881	CLK1	50	16.6667	LPM embeddings
882	CLK1	100	16.6667	LPM embeddings
883	CLK1	200	50	LPM embeddings
884	CLK1	25	0	PCA-reduced L1000 transcriptome
885	CLK1	50	0	PCA-reduced L1000 transcriptome
886	CLK1	100	16.6667	PCA-reduced L1000 transcriptome
887	CLK1	200	50	PCA-reduced L1000 transcriptome
888	CLK1	25	0	tSNE-reduced L1000 transcriptome
889	CLK1	50	0	tSNE-reduced L1000 transcriptome
890	CLK1	100	0	tSNE-reduced L1000 transcriptome
891	CLK1	200	0	tSNE-reduced L1000 transcriptome
892	CLK1	25	0	Raw L1000 transcriptome
893	CLK1	50	0	Raw L1000 transcriptome
894	CLK1	100	0	Raw L1000 transcriptome
895	CLK1	200	33.3333	Raw L1000 transcriptome
896	CLK1	25	0	Random embeddings
897	CLK1	50	0	Random embeddings
898	CLK1	100	33.3333	Random embeddings
899	CLK1	200	33.3333	Random embeddings
900	GSK3B	25	0	LPM embeddings
901	GSK3B	50	0	LPM embeddings
902	GSK3B	100	33.3333	LPM embeddings
903	GSK3B	200	50	LPM embeddings
904	GSK3B	25	16.6667	PCA-reduced L1000 transcriptome
905	GSK3B	50	16.6667	PCA-reduced L1000 transcriptome
906	GSK3B	100	16.6667	PCA-reduced L1000 transcriptome
907	GSK3B	200	33.3333	PCA-reduced L1000 transcriptome
908	GSK3B	25	0	tSNE-reduced L1000 transcriptome
909	GSK3B	50	0	tSNE-reduced L1000 transcriptome
910	GSK3B	100	0	tSNE-reduced L1000 transcriptome
911	GSK3B	200	16.6667	tSNE-reduced L1000 transcriptome
912	GSK3B	25	16.6667	Raw L1000 transcriptome
913	GSK3B	50	16.6667	Raw L1000 transcriptome
914	GSK3B	100	16.6667	Raw L1000 transcriptome
915	GSK3B	200	50	Raw L1000 transcriptome
916	GSK3B	25	0	Random embeddings
917	GSK3B	50	0	Random embeddings
918	GSK3B	100	0	Random embeddings
919	GSK3B	200	16.6667	Random embeddings
920	AURKA	25	0	LPM embeddings
921	AURKA	50	0	LPM embeddings
922	AURKA	100	7.69231	LPM embeddings
923	AURKA	200	15.3846	LPM embeddings
924	AURKA	25	0	PCA-reduced L1000 transcriptome
925	AURKA	50	7.69231	PCA-reduced L1000 transcriptome
926	AURKA	100	30.7692	PCA-reduced L1000 transcriptome
927	AURKA	200	38.4615	PCA-reduced L1000 transcriptome
928	AURKA	25	0	tSNE-reduced L1000 transcriptome
929	AURKA	50	0	tSNE-reduced L1000 transcriptome
930	AURKA	100	0	tSNE-reduced L1000 transcriptome
931	AURKA	200	38.4615	tSNE-reduced L1000 transcriptome
932	AURKA	25	7.69231	Raw L1000 transcriptome
933	AURKA	50	15.3846	Raw L1000 transcriptome
934	AURKA	100	38.4615	Raw L1000 transcriptome
935	AURKA	200	53.8462	Raw L1000 transcriptome
936	AURKA	25	0	Random embeddings
937	AURKA	50	7.69231	Random embeddings
938	AURKA	100	7.69231	Random embeddings
939	AURKA	200	7.69231	Random embeddings
940	PDGFRA	25	0	LPM embeddings
941	PDGFRA	50	7.69231	LPM embeddings
942	PDGFRA	100	7.69231	LPM embeddings
943	PDGFRA	200	15.3846	LPM embeddings
944	PDGFRA	25	7.69231	PCA-reduced L1000 transcriptome
945	PDGFRA	50	7.69231	PCA-reduced L1000 transcriptome
946	PDGFRA	100	7.69231	PCA-reduced L1000 transcriptome
947	PDGFRA	200	23.0769	PCA-reduced L1000 transcriptome
948	PDGFRA	25	7.69231	tSNE-reduced L1000 transcriptome
949	PDGFRA	50	7.69231	tSNE-reduced L1000 transcriptome
950	PDGFRA	100	7.69231	tSNE-reduced L1000 transcriptome
951	PDGFRA	200	15.3846	tSNE-reduced L1000 transcriptome
952	PDGFRA	25	7.69231	Raw L1000 transcriptome
953	PDGFRA	50	7.69231	Raw L1000 transcriptome
954	PDGFRA	100	15.3846	Raw L1000 transcriptome
955	PDGFRA	200	23.0769	Raw L1000 transcriptome
956	PDGFRA	25	0	Random embeddings
957	PDGFRA	50	0	Random embeddings
958	PDGFRA	100	7.69231	Random embeddings
959	PDGFRA	200	38.4615	Random embeddings
960	KIT	25	0	LPM embeddings
961	KIT	50	0	LPM embeddings
962	KIT	100	0	LPM embeddings
963	KIT	200	4.54545	LPM embeddings
964	KIT	25	0	PCA-reduced L1000 transcriptome
965	KIT	50	4.54545	PCA-reduced L1000 transcriptome
966	KIT	100	22.7273	PCA-reduced L1000 transcriptome
967	KIT	200	45.4545	PCA-reduced L1000 transcriptome
968	KIT	25	0	tSNE-reduced L1000 transcriptome
969	KIT	50	4.54545	tSNE-reduced L1000 transcriptome
970	KIT	100	9.09091	tSNE-reduced L1000 transcriptome
971	KIT	200	13.6364	tSNE-reduced L1000 transcriptome
972	KIT	25	0	Raw L1000 transcriptome
973	KIT	50	22.7273	Raw L1000 transcriptome
974	KIT	100	40.9091	Raw L1000 transcriptome
975	KIT	200	50	Raw L1000 transcriptome
976	KIT	25	9.09091	Random embeddings
977	KIT	50	9.09091	Random embeddings
978	KIT	100	18.1818	Random embeddings
979	KIT	200	22.7273	Random embeddings
980	SLC6A2	25	5.88235	LPM embeddings
981	SLC6A2	50	5.88235	LPM embeddings
982	SLC6A2	100	17.6471	LPM embeddings
983	SLC6A2	200	17.6471	LPM embeddings
984	SLC6A2	25	0	PCA-reduced L1000 transcriptome
985	SLC6A2	50	0	PCA-reduced L1000 transcriptome
986	SLC6A2	100	11.7647	PCA-reduced L1000 transcriptome
987	SLC6A2	200	29.4118	PCA-reduced L1000 transcriptome
988	SLC6A2	25	5.88235	tSNE-reduced L1000 transcriptome
989	SLC6A2	50	11.7647	tSNE-reduced L1000 transcriptome
990	SLC6A2	100	17.6471	tSNE-reduced L1000 transcriptome
991	SLC6A2	200	29.4118	tSNE-reduced L1000 transcriptome
992	SLC6A2	25	0	Raw L1000 transcriptome
993	SLC6A2	50	0	Raw L1000 transcriptome
994	SLC6A2	100	5.88235	Raw L1000 transcriptome
995	SLC6A2	200	35.2941	Raw L1000 transcriptome
996	SLC6A2	25	0	Random embeddings
997	SLC6A2	50	0	Random embeddings
998	SLC6A2	100	5.88235	Random embeddings
999	SLC6A2	200	5.88235	Random embeddings
1000	PDE4A	25	0	LPM embeddings
1001	PDE4A	50	0	LPM embeddings
1002	PDE4A	100	0	LPM embeddings
1003	PDE4A	200	22.2222	LPM embeddings
1004	PDE4A	25	11.1111	PCA-reduced L1000 transcriptome
1005	PDE4A	50	44.4444	PCA-reduced L1000 transcriptome
1006	PDE4A	100	44.4444	PCA-reduced L1000 transcriptome
1007	PDE4A	200	55.5556	PCA-reduced L1000 transcriptome
1008	PDE4A	25	0	tSNE-reduced L1000 transcriptome
1009	PDE4A	50	0	tSNE-reduced L1000 transcriptome
1010	PDE4A	100	11.1111	tSNE-reduced L1000 transcriptome
1011	PDE4A	200	44.4444	tSNE-reduced L1000 transcriptome
1012	PDE4A	25	0	Raw L1000 transcriptome
1013	PDE4A	50	11.1111	Raw L1000 transcriptome
1014	PDE4A	100	44.4444	Raw L1000 transcriptome
1015	PDE4A	200	55.5556	Raw L1000 transcriptome
1016	PDE4A	25	0	Random embeddings
1017	PDE4A	50	0	Random embeddings
1018	PDE4A	100	0	Random embeddings
1019	PDE4A	200	33.3333	Random embeddings
1020	HDAC8	25	0	LPM embeddings
1021	HDAC8	50	0	LPM embeddings
1022	HDAC8	100	0	LPM embeddings
1023	HDAC8	200	0	LPM embeddings
1024	HDAC8	25	16.6667	PCA-reduced L1000 transcriptome
1025	HDAC8	50	16.6667	PCA-reduced L1000 transcriptome
1026	HDAC8	100	16.6667	PCA-reduced L1000 transcriptome
1027	HDAC8	200	33.3333	PCA-reduced L1000 transcriptome
1028	HDAC8	25	16.6667	tSNE-reduced L1000 transcriptome
1029	HDAC8	50	16.6667	tSNE-reduced L1000 transcriptome
1030	HDAC8	100	33.3333	tSNE-reduced L1000 transcriptome
1031	HDAC8	200	33.3333	tSNE-reduced L1000 transcriptome
1032	HDAC8	25	16.6667	Raw L1000 transcriptome
1033	HDAC8	50	16.6667	Raw L1000 transcriptome
1034	HDAC8	100	16.6667	Raw L1000 transcriptome
1035	HDAC8	200	16.6667	Raw L1000 transcriptome
1036	HDAC8	25	0	Random embeddings
1037	HDAC8	50	16.6667	Random embeddings
1038	HDAC8	100	33.3333	Random embeddings
1039	HDAC8	200	33.3333	Random embeddings
1040	HDAC3	25	12.5	LPM embeddings
1041	HDAC3	50	12.5	LPM embeddings
1042	HDAC3	100	25	LPM embeddings
1043	HDAC3	200	50	LPM embeddings
1044	HDAC3	25	0	PCA-reduced L1000 transcriptome
1045	HDAC3	50	0	PCA-reduced L1000 transcriptome
1046	HDAC3	100	0	PCA-reduced L1000 transcriptome
1047	HDAC3	200	0	PCA-reduced L1000 transcriptome
1048	HDAC3	25	0	tSNE-reduced L1000 transcriptome
1049	HDAC3	50	0	tSNE-reduced L1000 transcriptome
1050	HDAC3	100	0	tSNE-reduced L1000 transcriptome
1051	HDAC3	200	12.5	tSNE-reduced L1000 transcriptome
1052	HDAC3	25	0	Raw L1000 transcriptome
1053	HDAC3	50	0	Raw L1000 transcriptome
1054	HDAC3	100	0	Raw L1000 transcriptome
1055	HDAC3	200	12.5	Raw L1000 transcriptome
1056	HDAC3	25	0	Random embeddings
1057	HDAC3	50	0	Random embeddings
1058	HDAC3	100	12.5	Random embeddings
1059	HDAC3	200	50	Random embeddings
1060	FLT3	25	0	LPM embeddings
1061	FLT3	50	0	LPM embeddings
1062	FLT3	100	0	LPM embeddings
1063	FLT3	200	8.33333	LPM embeddings
1064	FLT3	25	4.16667	PCA-reduced L1000 transcriptome
1065	FLT3	50	4.16667	PCA-reduced L1000 transcriptome
1066	FLT3	100	4.16667	PCA-reduced L1000 transcriptome
1067	FLT3	200	12.5	PCA-reduced L1000 transcriptome
1068	FLT3	25	0	tSNE-reduced L1000 transcriptome
1069	FLT3	50	0	tSNE-reduced L1000 transcriptome
1070	FLT3	100	0	tSNE-reduced L1000 transcriptome
1071	FLT3	200	8.33333	tSNE-reduced L1000 transcriptome
1072	FLT3	25	4.16667	Raw L1000 transcriptome
1073	FLT3	50	4.16667	Raw L1000 transcriptome
1074	FLT3	100	8.33333	Raw L1000 transcriptome
1075	FLT3	200	16.6667	Raw L1000 transcriptome
1076	FLT3	25	0	Random embeddings
1077	FLT3	50	8.33333	Random embeddings
1078	FLT3	100	12.5	Random embeddings
1079	FLT3	200	29.1667	Random embeddings
1080	TYMS	25	11.1111	LPM embeddings
1081	TYMS	50	22.2222	LPM embeddings
1082	TYMS	100	44.4444	LPM embeddings
1083	TYMS	200	55.5556	LPM embeddings
1084	TYMS	25	0	PCA-reduced L1000 transcriptome
1085	TYMS	50	0	PCA-reduced L1000 transcriptome
1086	TYMS	100	0	PCA-reduced L1000 transcriptome
1087	TYMS	200	33.3333	PCA-reduced L1000 transcriptome
1088	TYMS	25	0	tSNE-reduced L1000 transcriptome
1089	TYMS	50	0	tSNE-reduced L1000 transcriptome
1090	TYMS	100	0	tSNE-reduced L1000 transcriptome
1091	TYMS	200	77.7778	tSNE-reduced L1000 transcriptome
1092	TYMS	25	0	Raw L1000 transcriptome
1093	TYMS	50	0	Raw L1000 transcriptome
1094	TYMS	100	0	Raw L1000 transcriptome
1095	TYMS	200	11.1111	Raw L1000 transcriptome
1096	TYMS	25	0	Random embeddings
1097	TYMS	50	0	Random embeddings
1098	TYMS	100	0	Random embeddings
1099	TYMS	200	11.1111	Random embeddings
1100	HDAC10	25	0	LPM embeddings
1101	HDAC10	50	40	LPM embeddings
1102	HDAC10	100	60	LPM embeddings
1103	HDAC10	200	60	LPM embeddings
1104	HDAC10	25	0	PCA-reduced L1000 transcriptome
1105	HDAC10	50	20	PCA-reduced L1000 transcriptome
1106	HDAC10	100	20	PCA-reduced L1000 transcriptome
1107	HDAC10	200	20	PCA-reduced L1000 transcriptome
1108	HDAC10	25	0	tSNE-reduced L1000 transcriptome
1109	HDAC10	50	0	tSNE-reduced L1000 transcriptome
1110	HDAC10	100	0	tSNE-reduced L1000 transcriptome
1111	HDAC10	200	0	tSNE-reduced L1000 transcriptome
1112	HDAC10	25	0	Raw L1000 transcriptome
1113	HDAC10	50	20	Raw L1000 transcriptome
1114	HDAC10	100	20	Raw L1000 transcriptome
1115	HDAC10	200	20	Raw L1000 transcriptome
1116	HDAC10	25	0	Random embeddings
1117	HDAC10	50	0	Random embeddings
1118	HDAC10	100	20	Random embeddings
1119	HDAC10	200	40	Random embeddings
1120	CDK2	25	28.5714	LPM embeddings
1121	CDK2	50	35.7143	LPM embeddings
1122	CDK2	100	35.7143	LPM embeddings
1123	CDK2	200	50	LPM embeddings
1124	CDK2	25	0	PCA-reduced L1000 transcriptome
1125	CDK2	50	0	PCA-reduced L1000 transcriptome
1126	CDK2	100	7.14286	PCA-reduced L1000 transcriptome
1127	CDK2	200	14.2857	PCA-reduced L1000 transcriptome
1128	CDK2	25	0	tSNE-reduced L1000 transcriptome
1129	CDK2	50	0	tSNE-reduced L1000 transcriptome
1130	CDK2	100	0	tSNE-reduced L1000 transcriptome
1131	CDK2	200	0	tSNE-reduced L1000 transcriptome
1132	CDK2	25	0	Raw L1000 transcriptome
1133	CDK2	50	7.14286	Raw L1000 transcriptome
1134	CDK2	100	7.14286	Raw L1000 transcriptome
1135	CDK2	200	14.2857	Raw L1000 transcriptome
1136	CDK2	25	0	Random embeddings
1137	CDK2	50	0	Random embeddings
1138	CDK2	100	0	Random embeddings
1139	CDK2	200	21.4286	Random embeddings
1140	ERBB2	25	6.25	LPM embeddings
1141	ERBB2	50	6.25	LPM embeddings
1142	ERBB2	100	12.5	LPM embeddings
1143	ERBB2	200	12.5	LPM embeddings
1144	ERBB2	25	0	PCA-reduced L1000 transcriptome
1145	ERBB2	50	0	PCA-reduced L1000 transcriptome
1146	ERBB2	100	6.25	PCA-reduced L1000 transcriptome
1147	ERBB2	200	6.25	PCA-reduced L1000 transcriptome
1148	ERBB2	25	0	tSNE-reduced L1000 transcriptome
1149	ERBB2	50	0	tSNE-reduced L1000 transcriptome
1150	ERBB2	100	0	tSNE-reduced L1000 transcriptome
1151	ERBB2	200	0	tSNE-reduced L1000 transcriptome
1152	ERBB2	25	6.25	Raw L1000 transcriptome
1153	ERBB2	50	6.25	Raw L1000 transcriptome
1154	ERBB2	100	6.25	Raw L1000 transcriptome
1155	ERBB2	200	25	Raw L1000 transcriptome
1156	ERBB2	25	6.25	Random embeddings
1157	ERBB2	50	6.25	Random embeddings
1158	ERBB2	100	6.25	Random embeddings
1159	ERBB2	200	37.5	Random embeddings
1160	KIF11	25	40	LPM embeddings
1161	KIF11	50	40	LPM embeddings
1162	KIF11	100	40	LPM embeddings
1163	KIF11	200	60	LPM embeddings
1164	KIF11	25	0	PCA-reduced L1000 transcriptome
1165	KIF11	50	0	PCA-reduced L1000 transcriptome
1166	KIF11	100	0	PCA-reduced L1000 transcriptome
1167	KIF11	200	0	PCA-reduced L1000 transcriptome
1168	KIF11	25	0	tSNE-reduced L1000 transcriptome
1169	KIF11	50	0	tSNE-reduced L1000 transcriptome
1170	KIF11	100	0	tSNE-reduced L1000 transcriptome
1171	KIF11	200	40	tSNE-reduced L1000 transcriptome
1172	KIF11	25	0	Raw L1000 transcriptome
1173	KIF11	50	0	Raw L1000 transcriptome
1174	KIF11	100	0	Raw L1000 transcriptome
1175	KIF11	200	0	Raw L1000 transcriptome
1176	KIF11	25	0	Random embeddings
1177	KIF11	50	0	Random embeddings
1178	KIF11	100	0	Random embeddings
1179	KIF11	200	0	Random embeddings
1180	MTOR	25	50	LPM embeddings
1181	MTOR	50	65	LPM embeddings
1182	MTOR	100	70	LPM embeddings
1183	MTOR	200	85	LPM embeddings
1184	MTOR	25	20	PCA-reduced L1000 transcriptome
1185	MTOR	50	20	PCA-reduced L1000 transcriptome
1186	MTOR	100	25	PCA-reduced L1000 transcriptome
1187	MTOR	200	25	PCA-reduced L1000 transcriptome
1188	MTOR	25	25	tSNE-reduced L1000 transcriptome
1189	MTOR	50	25	tSNE-reduced L1000 transcriptome
1190	MTOR	100	25	tSNE-reduced L1000 transcriptome
1191	MTOR	200	25	tSNE-reduced L1000 transcriptome
1192	MTOR	25	15	Raw L1000 transcriptome
1193	MTOR	50	20	Raw L1000 transcriptome
1194	MTOR	100	25	Raw L1000 transcriptome
1195	MTOR	200	25	Raw L1000 transcriptome
1196	MTOR	25	10	Random embeddings
1197	MTOR	50	10	Random embeddings
1198	MTOR	100	15	Random embeddings
1199	MTOR	200	35	Random embeddings
1200	PARP2	25	0	LPM embeddings
1201	PARP2	50	0	LPM embeddings
1202	PARP2	100	0	LPM embeddings
1203	PARP2	200	0	LPM embeddings
1204	PARP2	25	0	PCA-reduced L1000 transcriptome
1205	PARP2	50	20	PCA-reduced L1000 transcriptome
1206	PARP2	100	40	PCA-reduced L1000 transcriptome
1207	PARP2	200	80	PCA-reduced L1000 transcriptome
1208	PARP2	25	0	tSNE-reduced L1000 transcriptome
1209	PARP2	50	0	tSNE-reduced L1000 transcriptome
1210	PARP2	100	0	tSNE-reduced L1000 transcriptome
1211	PARP2	200	20	tSNE-reduced L1000 transcriptome
1212	PARP2	25	20	Raw L1000 transcriptome
1213	PARP2	50	40	Raw L1000 transcriptome
1214	PARP2	100	60	Raw L1000 transcriptome
1215	PARP2	200	60	Raw L1000 transcriptome
1216	PARP2	25	0	Random embeddings
1217	PARP2	50	0	Random embeddings
1218	PARP2	100	20	Random embeddings
1219	PARP2	200	20	Random embeddings
1220	JAK3	25	0	LPM embeddings
1221	JAK3	50	0	LPM embeddings
1222	JAK3	100	0	LPM embeddings
1223	JAK3	200	0	LPM embeddings
1224	JAK3	25	0	PCA-reduced L1000 transcriptome
1225	JAK3	50	16.6667	PCA-reduced L1000 transcriptome
1226	JAK3	100	16.6667	PCA-reduced L1000 transcriptome
1227	JAK3	200	33.3333	PCA-reduced L1000 transcriptome
1228	JAK3	25	0	tSNE-reduced L1000 transcriptome
1229	JAK3	50	16.6667	tSNE-reduced L1000 transcriptome
1230	JAK3	100	16.6667	tSNE-reduced L1000 transcriptome
1231	JAK3	200	33.3333	tSNE-reduced L1000 transcriptome
1232	JAK3	25	0	Raw L1000 transcriptome
1233	JAK3	50	16.6667	Raw L1000 transcriptome
1234	JAK3	100	16.6667	Raw L1000 transcriptome
1235	JAK3	200	33.3333	Raw L1000 transcriptome
1236	JAK3	25	0	Random embeddings
1237	JAK3	50	0	Random embeddings
1238	JAK3	100	0	Random embeddings
1239	JAK3	200	0	Random embeddings
1240	JAK2	25	0	LPM embeddings
1241	JAK2	50	7.69231	LPM embeddings
1242	JAK2	100	7.69231	LPM embeddings
1243	JAK2	200	23.0769	LPM embeddings
1244	JAK2	25	15.3846	PCA-reduced L1000 transcriptome
1245	JAK2	50	15.3846	PCA-reduced L1000 transcriptome
1246	JAK2	100	15.3846	PCA-reduced L1000 transcriptome
1247	JAK2	200	23.0769	PCA-reduced L1000 transcriptome
1248	JAK2	25	7.69231	tSNE-reduced L1000 transcriptome
1249	JAK2	50	7.69231	tSNE-reduced L1000 transcriptome
1250	JAK2	100	15.3846	tSNE-reduced L1000 transcriptome
1251	JAK2	200	23.0769	tSNE-reduced L1000 transcriptome
1252	JAK2	25	15.3846	Raw L1000 transcriptome
1253	JAK2	50	15.3846	Raw L1000 transcriptome
1254	JAK2	100	15.3846	Raw L1000 transcriptome
1255	JAK2	200	30.7692	Raw L1000 transcriptome
1256	JAK2	25	0	Random embeddings
1257	JAK2	50	7.69231	Random embeddings
1258	JAK2	100	15.3846	Random embeddings
1259	JAK2	200	23.0769	Random embeddings
1260	HDAC2	25	0	LPM embeddings
1261	HDAC2	50	0	LPM embeddings
1262	HDAC2	100	0	LPM embeddings
1263	HDAC2	200	18.1818	LPM embeddings
1264	HDAC2	25	0	PCA-reduced L1000 transcriptome
1265	HDAC2	50	0	PCA-reduced L1000 transcriptome
1266	HDAC2	100	0	PCA-reduced L1000 transcriptome
1267	HDAC2	200	0	PCA-reduced L1000 transcriptome
1268	HDAC2	25	9.09091	tSNE-reduced L1000 transcriptome
1269	HDAC2	50	9.09091	tSNE-reduced L1000 transcriptome
1270	HDAC2	100	9.09091	tSNE-reduced L1000 transcriptome
1271	HDAC2	200	9.09091	tSNE-reduced L1000 transcriptome
1272	HDAC2	25	0	Raw L1000 transcriptome
1273	HDAC2	50	0	Raw L1000 transcriptome
1274	HDAC2	100	0	Raw L1000 transcriptome
1275	HDAC2	200	0	Raw L1000 transcriptome
1276	HDAC2	25	0	Random embeddings
1277	HDAC2	50	0	Random embeddings
1278	HDAC2	100	18.1818	Random embeddings
1279	HDAC2	200	27.2727	Random embeddings
1280	BCL2L1	25	0	LPM embeddings
1281	BCL2L1	50	0	LPM embeddings
1282	BCL2L1	100	0	LPM embeddings
1283	BCL2L1	200	40	LPM embeddings
1284	BCL2L1	25	0	PCA-reduced L1000 transcriptome
1285	BCL2L1	50	20	PCA-reduced L1000 transcriptome
1286	BCL2L1	100	20	PCA-reduced L1000 transcriptome
1287	BCL2L1	200	20	PCA-reduced L1000 transcriptome
1288	BCL2L1	25	0	tSNE-reduced L1000 transcriptome
1289	BCL2L1	50	0	tSNE-reduced L1000 transcriptome
1290	BCL2L1	100	0	tSNE-reduced L1000 transcriptome
1291	BCL2L1	200	0	tSNE-reduced L1000 transcriptome
1292	BCL2L1	25	0	Raw L1000 transcriptome
1293	BCL2L1	50	0	Raw L1000 transcriptome
1294	BCL2L1	100	0	Raw L1000 transcriptome
1295	BCL2L1	200	20	Raw L1000 transcriptome
1296	BCL2L1	25	0	Random embeddings
1297	BCL2L1	50	0	Random embeddings
1298	BCL2L1	100	0	Random embeddings
1299	BCL2L1	200	20	Random embeddings
1300	CDK1	25	0	LPM embeddings
1301	CDK1	50	0	LPM embeddings
1302	CDK1	100	0	LPM embeddings
1303	CDK1	200	11.7647	LPM embeddings
1304	CDK1	25	0	PCA-reduced L1000 transcriptome
1305	CDK1	50	0	PCA-reduced L1000 transcriptome
1306	CDK1	100	5.88235	PCA-reduced L1000 transcriptome
1307	CDK1	200	17.6471	PCA-reduced L1000 transcriptome
1308	CDK1	25	0	tSNE-reduced L1000 transcriptome
1309	CDK1	50	0	tSNE-reduced L1000 transcriptome
1310	CDK1	100	5.88235	tSNE-reduced L1000 transcriptome
1311	CDK1	200	5.88235	tSNE-reduced L1000 transcriptome
1312	CDK1	25	0	Raw L1000 transcriptome
1313	CDK1	50	0	Raw L1000 transcriptome
1314	CDK1	100	5.88235	Raw L1000 transcriptome
1315	CDK1	200	11.7647	Raw L1000 transcriptome
1316	CDK1	25	0	Random embeddings
1317	CDK1	50	5.88235	Random embeddings
1318	CDK1	100	17.6471	Random embeddings
1319	CDK1	200	35.2941	Random embeddings
1320	PIM1	25	0	LPM embeddings
1321	PIM1	50	0	LPM embeddings
1322	PIM1	100	0	LPM embeddings
1323	PIM1	200	33.3333	LPM embeddings
1324	PIM1	25	0	PCA-reduced L1000 transcriptome
1325	PIM1	50	0	PCA-reduced L1000 transcriptome
1326	PIM1	100	0	PCA-reduced L1000 transcriptome
1327	PIM1	200	0	PCA-reduced L1000 transcriptome
1328	PIM1	25	0	tSNE-reduced L1000 transcriptome
1329	PIM1	50	16.6667	tSNE-reduced L1000 transcriptome
1330	PIM1	100	33.3333	tSNE-reduced L1000 transcriptome
1331	PIM1	200	33.3333	tSNE-reduced L1000 transcriptome
1332	PIM1	25	0	Raw L1000 transcriptome
1333	PIM1	50	0	Raw L1000 transcriptome
1334	PIM1	100	0	Raw L1000 transcriptome
1335	PIM1	200	0	Raw L1000 transcriptome
1336	PIM1	25	0	Random embeddings
1337	PIM1	50	16.6667	Random embeddings
1338	PIM1	100	16.6667	Random embeddings
1339	PIM1	200	33.3333	Random embeddings
1340	FLT1	25	0	LPM embeddings
1341	FLT1	50	4.7619	LPM embeddings
1342	FLT1	100	4.7619	LPM embeddings
1343	FLT1	200	9.52381	LPM embeddings
1344	FLT1	25	0	PCA-reduced L1000 transcriptome
1345	FLT1	50	4.7619	PCA-reduced L1000 transcriptome
1346	FLT1	100	14.2857	PCA-reduced L1000 transcriptome
1347	FLT1	200	19.0476	PCA-reduced L1000 transcriptome
1348	FLT1	25	0	tSNE-reduced L1000 transcriptome
1349	FLT1	50	4.7619	tSNE-reduced L1000 transcriptome
1350	FLT1	100	4.7619	tSNE-reduced L1000 transcriptome
1351	FLT1	200	9.52381	tSNE-reduced L1000 transcriptome
1352	FLT1	25	0	Raw L1000 transcriptome
1353	FLT1	50	9.52381	Raw L1000 transcriptome
1354	FLT1	100	19.0476	Raw L1000 transcriptome
1355	FLT1	200	38.0952	Raw L1000 transcriptome
1356	FLT1	25	0	Random embeddings
1357	FLT1	50	4.7619	Random embeddings
1358	FLT1	100	9.52381	Random embeddings
1359	FLT1	200	19.0476	Random embeddings
1360	ROCK2	25	0	LPM embeddings
1361	ROCK2	50	0	LPM embeddings
1362	ROCK2	100	0	LPM embeddings
1363	ROCK2	200	0	LPM embeddings
1364	ROCK2	25	20	PCA-reduced L1000 transcriptome
1365	ROCK2	50	20	PCA-reduced L1000 transcriptome
1366	ROCK2	100	40	PCA-reduced L1000 transcriptome
1367	ROCK2	200	40	PCA-reduced L1000 transcriptome
1368	ROCK2	25	20	tSNE-reduced L1000 transcriptome
1369	ROCK2	50	20	tSNE-reduced L1000 transcriptome
1370	ROCK2	100	20	tSNE-reduced L1000 transcriptome
1371	ROCK2	200	20	tSNE-reduced L1000 transcriptome
1372	ROCK2	25	20	Raw L1000 transcriptome
1373	ROCK2	50	40	Raw L1000 transcriptome
1374	ROCK2	100	40	Raw L1000 transcriptome
1375	ROCK2	200	40	Raw L1000 transcriptome
1376	ROCK2	25	0	Random embeddings
1377	ROCK2	50	0	Random embeddings
1378	ROCK2	100	0	Random embeddings
1379	ROCK2	200	0	Random embeddings
1380	RET	25	0	LPM embeddings
1381	RET	50	0	LPM embeddings
1382	RET	100	0	LPM embeddings
1383	RET	200	0	LPM embeddings
1384	RET	25	0	PCA-reduced L1000 transcriptome
1385	RET	50	0	PCA-reduced L1000 transcriptome
1386	RET	100	0	PCA-reduced L1000 transcriptome
1387	RET	200	11.1111	PCA-reduced L1000 transcriptome
1388	RET	25	0	tSNE-reduced L1000 transcriptome
1389	RET	50	0	tSNE-reduced L1000 transcriptome
1390	RET	100	0	tSNE-reduced L1000 transcriptome
1391	RET	200	0	tSNE-reduced L1000 transcriptome
1392	RET	25	0	Raw L1000 transcriptome
1393	RET	50	0	Raw L1000 transcriptome
1394	RET	100	0	Raw L1000 transcriptome
1395	RET	200	11.1111	Raw L1000 transcriptome
1396	RET	25	0	Random embeddings
1397	RET	50	0	Random embeddings
1398	RET	100	0	Random embeddings
1399	RET	200	0	Random embeddings
1400	AURKB	25	0	LPM embeddings
1401	AURKB	50	0	LPM embeddings
1402	AURKB	100	23.0769	LPM embeddings
1403	AURKB	200	30.7692	LPM embeddings
1404	AURKB	25	15.3846	PCA-reduced L1000 transcriptome
1405	AURKB	50	23.0769	PCA-reduced L1000 transcriptome
1406	AURKB	100	46.1538	PCA-reduced L1000 transcriptome
1407	AURKB	200	53.8462	PCA-reduced L1000 transcriptome
1408	AURKB	25	15.3846	tSNE-reduced L1000 transcriptome
1409	AURKB	50	15.3846	tSNE-reduced L1000 transcriptome
1410	AURKB	100	30.7692	tSNE-reduced L1000 transcriptome
1411	AURKB	200	46.1538	tSNE-reduced L1000 transcriptome
1412	AURKB	25	15.3846	Raw L1000 transcriptome
1413	AURKB	50	23.0769	Raw L1000 transcriptome
1414	AURKB	100	46.1538	Raw L1000 transcriptome
1415	AURKB	200	53.8462	Raw L1000 transcriptome
1416	AURKB	25	0	Random embeddings
1417	AURKB	50	7.69231	Random embeddings
1418	AURKB	100	23.0769	Random embeddings
1419	AURKB	200	38.4615	Random embeddings
1420	MAPK11	25	0	LPM embeddings
1421	MAPK11	50	0	LPM embeddings
1422	MAPK11	100	20	LPM embeddings
1423	MAPK11	200	20	LPM embeddings
1424	MAPK11	25	20	PCA-reduced L1000 transcriptome
1425	MAPK11	50	40	PCA-reduced L1000 transcriptome
1426	MAPK11	100	40	PCA-reduced L1000 transcriptome
1427	MAPK11	200	60	PCA-reduced L1000 transcriptome
1428	MAPK11	25	0	tSNE-reduced L1000 transcriptome
1429	MAPK11	50	0	tSNE-reduced L1000 transcriptome
1430	MAPK11	100	20	tSNE-reduced L1000 transcriptome
1431	MAPK11	200	60	tSNE-reduced L1000 transcriptome
1432	MAPK11	25	40	Raw L1000 transcriptome
1433	MAPK11	50	40	Raw L1000 transcriptome
1434	MAPK11	100	60	Raw L1000 transcriptome
1435	MAPK11	200	60	Raw L1000 transcriptome
1436	MAPK11	25	0	Random embeddings
1437	MAPK11	50	0	Random embeddings
1438	MAPK11	100	0	Random embeddings
1439	MAPK11	200	0	Random embeddings
1440	FLT4	25	0	LPM embeddings
1441	FLT4	50	0	LPM embeddings
1442	FLT4	100	0	LPM embeddings
1443	FLT4	200	12.5	LPM embeddings
1444	FLT4	25	6.25	PCA-reduced L1000 transcriptome
1445	FLT4	50	6.25	PCA-reduced L1000 transcriptome
1446	FLT4	100	12.5	PCA-reduced L1000 transcriptome
1447	FLT4	200	25	PCA-reduced L1000 transcriptome
1448	FLT4	25	6.25	tSNE-reduced L1000 transcriptome
1449	FLT4	50	6.25	tSNE-reduced L1000 transcriptome
1450	FLT4	100	6.25	tSNE-reduced L1000 transcriptome
1451	FLT4	200	12.5	tSNE-reduced L1000 transcriptome
1452	FLT4	25	6.25	Raw L1000 transcriptome
1453	FLT4	50	12.5	Raw L1000 transcriptome
1454	FLT4	100	18.75	Raw L1000 transcriptome
1455	FLT4	200	31.25	Raw L1000 transcriptome
1456	FLT4	25	0	Random embeddings
1457	FLT4	50	6.25	Random embeddings
1458	FLT4	100	18.75	Random embeddings
1459	FLT4	200	31.25	Random embeddings
1460	HDAC4	25	60	LPM embeddings
1461	HDAC4	50	60	LPM embeddings
1462	HDAC4	100	80	LPM embeddings
1463	HDAC4	200	80	LPM embeddings
1464	HDAC4	25	0	PCA-reduced L1000 transcriptome
1465	HDAC4	50	20	PCA-reduced L1000 transcriptome
1466	HDAC4	100	20	PCA-reduced L1000 transcriptome
1467	HDAC4	200	20	PCA-reduced L1000 transcriptome
1468	HDAC4	25	20	tSNE-reduced L1000 transcriptome
1469	HDAC4	50	20	tSNE-reduced L1000 transcriptome
1470	HDAC4	100	20	tSNE-reduced L1000 transcriptome
1471	HDAC4	200	20	tSNE-reduced L1000 transcriptome
1472	HDAC4	25	0	Raw L1000 transcriptome
1473	HDAC4	50	0	Raw L1000 transcriptome
1474	HDAC4	100	0	Raw L1000 transcriptome
1475	HDAC4	200	20	Raw L1000 transcriptome
1476	HDAC4	25	0	Random embeddings
1477	HDAC4	50	0	Random embeddings
1478	HDAC4	100	20	Random embeddings
1479	HDAC4	200	20	Random embeddings
1480	CDK9	25	0	LPM embeddings
1481	CDK9	50	0	LPM embeddings
1482	CDK9	100	0	LPM embeddings
1483	CDK9	200	42.8571	LPM embeddings
1484	CDK9	25	14.2857	PCA-reduced L1000 transcriptome
1485	CDK9	50	14.2857	PCA-reduced L1000 transcriptome
1486	CDK9	100	14.2857	PCA-reduced L1000 transcriptome
1487	CDK9	200	14.2857	PCA-reduced L1000 transcriptome
1488	CDK9	25	14.2857	tSNE-reduced L1000 transcriptome
1489	CDK9	50	14.2857	tSNE-reduced L1000 transcriptome
1490	CDK9	100	14.2857	tSNE-reduced L1000 transcriptome
1491	CDK9	200	14.2857	tSNE-reduced L1000 transcriptome
1492	CDK9	25	14.2857	Raw L1000 transcriptome
1493	CDK9	50	14.2857	Raw L1000 transcriptome
1494	CDK9	100	14.2857	Raw L1000 transcriptome
1495	CDK9	200	14.2857	Raw L1000 transcriptome
1496	CDK9	25	0	Random embeddings
1497	CDK9	50	0	Random embeddings
1498	CDK9	100	14.2857	Random embeddings
1499	CDK9	200	28.5714	Random embeddings
1500	ATM	25	0	LPM embeddings
1501	ATM	50	0	LPM embeddings
1502	ATM	100	20	LPM embeddings
1503	ATM	200	20	LPM embeddings
1504	ATM	25	20	PCA-reduced L1000 transcriptome
1505	ATM	50	20	PCA-reduced L1000 transcriptome
1506	ATM	100	20	PCA-reduced L1000 transcriptome
1507	ATM	200	20	PCA-reduced L1000 transcriptome
1508	ATM	25	0	tSNE-reduced L1000 transcriptome
1509	ATM	50	0	tSNE-reduced L1000 transcriptome
1510	ATM	100	0	tSNE-reduced L1000 transcriptome
1511	ATM	200	20	tSNE-reduced L1000 transcriptome
1512	ATM	25	20	Raw L1000 transcriptome
1513	ATM	50	20	Raw L1000 transcriptome
1514	ATM	100	20	Raw L1000 transcriptome
1515	ATM	200	40	Raw L1000 transcriptome
1516	ATM	25	0	Random embeddings
1517	ATM	50	0	Random embeddings
1518	ATM	100	0	Random embeddings
1519	ATM	200	0	Random embeddings
1520	ATP1A1	25	81.8182	LPM embeddings
1521	ATP1A1	50	100	LPM embeddings
1522	ATP1A1	100	100	LPM embeddings
1523	ATP1A1	200	100	LPM embeddings
1524	ATP1A1	25	0	PCA-reduced L1000 transcriptome
1525	ATP1A1	50	0	PCA-reduced L1000 transcriptome
1526	ATP1A1	100	0	PCA-reduced L1000 transcriptome
1527	ATP1A1	200	0	PCA-reduced L1000 transcriptome
1528	ATP1A1	25	9.09091	tSNE-reduced L1000 transcriptome
1529	ATP1A1	50	9.09091	tSNE-reduced L1000 transcriptome
1530	ATP1A1	100	9.09091	tSNE-reduced L1000 transcriptome
1531	ATP1A1	200	9.09091	tSNE-reduced L1000 transcriptome
1532	ATP1A1	25	0	Raw L1000 transcriptome
1533	ATP1A1	50	0	Raw L1000 transcriptome
1534	ATP1A1	100	0	Raw L1000 transcriptome
1535	ATP1A1	200	0	Raw L1000 transcriptome
1536	ATP1A1	25	0	Random embeddings
1537	ATP1A1	50	9.09091	Random embeddings
1538	ATP1A1	100	9.09091	Random embeddings
1539	ATP1A1	200	18.1818	Random embeddings
1540	FGFR1	25	0	LPM embeddings
1541	FGFR1	50	0	LPM embeddings
1542	FGFR1	100	6.66667	LPM embeddings
1543	FGFR1	200	6.66667	LPM embeddings
1544	FGFR1	25	6.66667	PCA-reduced L1000 transcriptome
1545	FGFR1	50	6.66667	PCA-reduced L1000 transcriptome
1546	FGFR1	100	13.3333	PCA-reduced L1000 transcriptome
1547	FGFR1	200	33.3333	PCA-reduced L1000 transcriptome
1548	FGFR1	25	0	tSNE-reduced L1000 transcriptome
1549	FGFR1	50	13.3333	tSNE-reduced L1000 transcriptome
1550	FGFR1	100	13.3333	tSNE-reduced L1000 transcriptome
1551	FGFR1	200	20	tSNE-reduced L1000 transcriptome
1552	FGFR1	25	0	Raw L1000 transcriptome
1553	FGFR1	50	6.66667	Raw L1000 transcriptome
1554	FGFR1	100	26.6667	Raw L1000 transcriptome
1555	FGFR1	200	33.3333	Raw L1000 transcriptome
1556	FGFR1	25	0	Random embeddings
1557	FGFR1	50	6.66667	Random embeddings
1558	FGFR1	100	20	Random embeddings
1559	FGFR1	200	26.6667	Random embeddings
1560	CYP19A1	25	0	LPM embeddings
1561	CYP19A1	50	0	LPM embeddings
1562	CYP19A1	100	20	LPM embeddings
1563	CYP19A1	200	20	LPM embeddings
1564	CYP19A1	25	0	PCA-reduced L1000 transcriptome
1565	CYP19A1	50	0	PCA-reduced L1000 transcriptome
1566	CYP19A1	100	0	PCA-reduced L1000 transcriptome
1567	CYP19A1	200	40	PCA-reduced L1000 transcriptome
1568	CYP19A1	25	0	tSNE-reduced L1000 transcriptome
1569	CYP19A1	50	0	tSNE-reduced L1000 transcriptome
1570	CYP19A1	100	20	tSNE-reduced L1000 transcriptome
1571	CYP19A1	200	60	tSNE-reduced L1000 transcriptome
1572	CYP19A1	25	0	Raw L1000 transcriptome
1573	CYP19A1	50	0	Raw L1000 transcriptome
1574	CYP19A1	100	20	Raw L1000 transcriptome
1575	CYP19A1	200	40	Raw L1000 transcriptome
1576	CYP19A1	25	0	Random embeddings
1577	CYP19A1	50	0	Random embeddings
1578	CYP19A1	100	0	Random embeddings
1579	CYP19A1	200	40	Random embeddings
1580	PDE3A	25	0	LPM embeddings
1581	PDE3A	50	0	LPM embeddings
1582	PDE3A	100	0	LPM embeddings
1583	PDE3A	200	25	LPM embeddings
1584	PDE3A	25	12.5	PCA-reduced L1000 transcriptome
1585	PDE3A	50	12.5	PCA-reduced L1000 transcriptome
1586	PDE3A	100	25	PCA-reduced L1000 transcriptome
1587	PDE3A	200	25	PCA-reduced L1000 transcriptome
1588	PDE3A	25	0	tSNE-reduced L1000 transcriptome
1589	PDE3A	50	25	tSNE-reduced L1000 transcriptome
1590	PDE3A	100	37.5	tSNE-reduced L1000 transcriptome
1591	PDE3A	200	75	tSNE-reduced L1000 transcriptome
1592	PDE3A	25	12.5	Raw L1000 transcriptome
1593	PDE3A	50	12.5	Raw L1000 transcriptome
1594	PDE3A	100	12.5	Raw L1000 transcriptome
1595	PDE3A	200	12.5	Raw L1000 transcriptome
1596	PDE3A	25	12.5	Random embeddings
1597	PDE3A	50	12.5	Random embeddings
1598	PDE3A	100	25	Random embeddings
1599	PDE3A	200	25	Random embeddings
1600	TOP2A	25	0	LPM embeddings
1601	TOP2A	50	7.69231	LPM embeddings
1602	TOP2A	100	15.3846	LPM embeddings
1603	TOP2A	200	30.7692	LPM embeddings
1604	TOP2A	25	0	PCA-reduced L1000 transcriptome
1605	TOP2A	50	0	PCA-reduced L1000 transcriptome
1606	TOP2A	100	0	PCA-reduced L1000 transcriptome
1607	TOP2A	200	0	PCA-reduced L1000 transcriptome
1608	TOP2A	25	0	tSNE-reduced L1000 transcriptome
1609	TOP2A	50	38.4615	tSNE-reduced L1000 transcriptome
1610	TOP2A	100	53.8462	tSNE-reduced L1000 transcriptome
1611	TOP2A	200	53.8462	tSNE-reduced L1000 transcriptome
1612	TOP2A	25	0	Raw L1000 transcriptome
1613	TOP2A	50	0	Raw L1000 transcriptome
1614	TOP2A	100	0	Raw L1000 transcriptome
1615	TOP2A	200	0	Raw L1000 transcriptome
1616	TOP2A	25	0	Random embeddings
1617	TOP2A	50	0	Random embeddings
1618	TOP2A	100	0	Random embeddings
1619	TOP2A	200	23.0769	Random embeddings
1620	AKT1	25	0	LPM embeddings
1621	AKT1	50	0	LPM embeddings
1622	AKT1	100	40	LPM embeddings
1623	AKT1	200	40	LPM embeddings
1624	AKT1	25	0	PCA-reduced L1000 transcriptome
1625	AKT1	50	0	PCA-reduced L1000 transcriptome
1626	AKT1	100	20	PCA-reduced L1000 transcriptome
1627	AKT1	200	40	PCA-reduced L1000 transcriptome
1628	AKT1	25	0	tSNE-reduced L1000 transcriptome
1629	AKT1	50	0	tSNE-reduced L1000 transcriptome
1630	AKT1	100	0	tSNE-reduced L1000 transcriptome
1631	AKT1	200	20	tSNE-reduced L1000 transcriptome
1632	AKT1	25	0	Raw L1000 transcriptome
1633	AKT1	50	0	Raw L1000 transcriptome
1634	AKT1	100	20	Raw L1000 transcriptome
1635	AKT1	200	40	Raw L1000 transcriptome
1636	AKT1	25	0	Random embeddings
1637	AKT1	50	0	Random embeddings
1638	AKT1	100	0	Random embeddings
1639	AKT1	200	0	Random embeddings
1640	ALOX5	25	0	LPM embeddings
1641	ALOX5	50	0	LPM embeddings
1642	ALOX5	100	0	LPM embeddings
1643	ALOX5	200	11.1111	LPM embeddings
1644	ALOX5	25	22.2222	PCA-reduced L1000 transcriptome
1645	ALOX5	50	22.2222	PCA-reduced L1000 transcriptome
1646	ALOX5	100	33.3333	PCA-reduced L1000 transcriptome
1647	ALOX5	200	44.4444	PCA-reduced L1000 transcriptome
1648	ALOX5	25	0	tSNE-reduced L1000 transcriptome
1649	ALOX5	50	11.1111	tSNE-reduced L1000 transcriptome
1650	ALOX5	100	22.2222	tSNE-reduced L1000 transcriptome
1651	ALOX5	200	33.3333	tSNE-reduced L1000 transcriptome
1652	ALOX5	25	0	Raw L1000 transcriptome
1653	ALOX5	50	22.2222	Raw L1000 transcriptome
1654	ALOX5	100	22.2222	Raw L1000 transcriptome
1655	ALOX5	200	44.4444	Raw L1000 transcriptome
1656	ALOX5	25	0	Random embeddings
1657	ALOX5	50	0	Random embeddings
1658	ALOX5	100	11.1111	Random embeddings
1659	ALOX5	200	11.1111	Random embeddings
1660	CDK4	25	12.5	LPM embeddings
1661	CDK4	50	37.5	LPM embeddings
1662	CDK4	100	37.5	LPM embeddings
1663	CDK4	200	50	LPM embeddings
1664	CDK4	25	0	PCA-reduced L1000 transcriptome
1665	CDK4	50	0	PCA-reduced L1000 transcriptome
1666	CDK4	100	0	PCA-reduced L1000 transcriptome
1667	CDK4	200	0	PCA-reduced L1000 transcriptome
1668	CDK4	25	12.5	tSNE-reduced L1000 transcriptome
1669	CDK4	50	12.5	tSNE-reduced L1000 transcriptome
1670	CDK4	100	12.5	tSNE-reduced L1000 transcriptome
1671	CDK4	200	25	tSNE-reduced L1000 transcriptome
1672	CDK4	25	0	Raw L1000 transcriptome
1673	CDK4	50	0	Raw L1000 transcriptome
1674	CDK4	100	0	Raw L1000 transcriptome
1675	CDK4	200	0	Raw L1000 transcriptome
1676	CDK4	25	0	Random embeddings
1677	CDK4	50	0	Random embeddings
1678	CDK4	100	0	Random embeddings
1679	CDK4	200	12.5	Random embeddings
1680	RRM1	25	50	LPM embeddings
1681	RRM1	50	66.6667	LPM embeddings
1682	RRM1	100	66.6667	LPM embeddings
1683	RRM1	200	66.6667	LPM embeddings
1684	RRM1	25	66.6667	PCA-reduced L1000 transcriptome
1685	RRM1	50	66.6667	PCA-reduced L1000 transcriptome
1686	RRM1	100	83.3333	PCA-reduced L1000 transcriptome
1687	RRM1	200	83.3333	PCA-reduced L1000 transcriptome
1688	RRM1	25	33.3333	tSNE-reduced L1000 transcriptome
1689	RRM1	50	33.3333	tSNE-reduced L1000 transcriptome
1690	RRM1	100	33.3333	tSNE-reduced L1000 transcriptome
1691	RRM1	200	33.3333	tSNE-reduced L1000 transcriptome
1692	RRM1	25	66.6667	Raw L1000 transcriptome
1693	RRM1	50	66.6667	Raw L1000 transcriptome
1694	RRM1	100	83.3333	Raw L1000 transcriptome
1695	RRM1	200	83.3333	Raw L1000 transcriptome
1696	RRM1	25	0	Random embeddings
1697	RRM1	50	0	Random embeddings
1698	RRM1	100	0	Random embeddings
1699	RRM1	200	16.6667	Random embeddings
1700	DYRK1A	25	0	LPM embeddings
1701	DYRK1A	50	0	LPM embeddings
1702	DYRK1A	100	0	LPM embeddings
1703	DYRK1A	200	0	LPM embeddings
1704	DYRK1A	25	0	PCA-reduced L1000 transcriptome
1705	DYRK1A	50	0	PCA-reduced L1000 transcriptome
1706	DYRK1A	100	16.6667	PCA-reduced L1000 transcriptome
1707	DYRK1A	200	33.3333	PCA-reduced L1000 transcriptome
1708	DYRK1A	25	0	tSNE-reduced L1000 transcriptome
1709	DYRK1A	50	33.3333	tSNE-reduced L1000 transcriptome
1710	DYRK1A	100	50	tSNE-reduced L1000 transcriptome
1711	DYRK1A	200	50	tSNE-reduced L1000 transcriptome
1712	DYRK1A	25	0	Raw L1000 transcriptome
1713	DYRK1A	50	0	Raw L1000 transcriptome
1714	DYRK1A	100	0	Raw L1000 transcriptome
1715	DYRK1A	200	33.3333	Raw L1000 transcriptome
1716	DYRK1A	25	0	Random embeddings
1717	DYRK1A	50	0	Random embeddings
1718	DYRK1A	100	16.6667	Random embeddings
1719	DYRK1A	200	50	Random embeddings
1720	TUBB	25	42.8571	LPM embeddings
1721	TUBB	50	71.4286	LPM embeddings
1722	TUBB	100	85.7143	LPM embeddings
1723	TUBB	200	100	LPM embeddings
1724	TUBB	25	14.2857	PCA-reduced L1000 transcriptome
1725	TUBB	50	21.4286	PCA-reduced L1000 transcriptome
1726	TUBB	100	21.4286	PCA-reduced L1000 transcriptome
1727	TUBB	200	35.7143	PCA-reduced L1000 transcriptome
1728	TUBB	25	0	tSNE-reduced L1000 transcriptome
1729	TUBB	50	0	tSNE-reduced L1000 transcriptome
1730	TUBB	100	0	tSNE-reduced L1000 transcriptome
1731	TUBB	200	0	tSNE-reduced L1000 transcriptome
1732	TUBB	25	14.2857	Raw L1000 transcriptome
1733	TUBB	50	14.2857	Raw L1000 transcriptome
1734	TUBB	100	21.4286	Raw L1000 transcriptome
1735	TUBB	200	42.8571	Raw L1000 transcriptome
1736	TUBB	25	0	Random embeddings
1737	TUBB	50	0	Random embeddings
1738	TUBB	100	7.14286	Random embeddings
1739	TUBB	200	21.4286	Random embeddings
1740	ACE	25	0	LPM embeddings
1741	ACE	50	0	LPM embeddings
1742	ACE	100	0	LPM embeddings
1743	ACE	200	33.3333	LPM embeddings
1744	ACE	25	11.1111	PCA-reduced L1000 transcriptome
1745	ACE	50	11.1111	PCA-reduced L1000 transcriptome
1746	ACE	100	11.1111	PCA-reduced L1000 transcriptome
1747	ACE	200	22.2222	PCA-reduced L1000 transcriptome
1748	ACE	25	22.2222	tSNE-reduced L1000 transcriptome
1749	ACE	50	22.2222	tSNE-reduced L1000 transcriptome
1750	ACE	100	22.2222	tSNE-reduced L1000 transcriptome
1751	ACE	200	44.4444	tSNE-reduced L1000 transcriptome
1752	ACE	25	11.1111	Raw L1000 transcriptome
1753	ACE	50	11.1111	Raw L1000 transcriptome
1754	ACE	100	11.1111	Raw L1000 transcriptome
1755	ACE	200	11.1111	Raw L1000 transcriptome
1756	ACE	25	11.1111	Random embeddings
1757	ACE	50	11.1111	Random embeddings
1758	ACE	100	11.1111	Random embeddings
1759	ACE	200	22.2222	Random embeddings
1760	EGFR	25	5.88235	LPM embeddings
1761	EGFR	50	8.82353	LPM embeddings
1762	EGFR	100	14.7059	LPM embeddings
1763	EGFR	200	26.4706	LPM embeddings
1764	EGFR	25	0	PCA-reduced L1000 transcriptome
1765	EGFR	50	2.94118	PCA-reduced L1000 transcriptome
1766	EGFR	100	2.94118	PCA-reduced L1000 transcriptome
1767	EGFR	200	8.82353	PCA-reduced L1000 transcriptome
1768	EGFR	25	0	tSNE-reduced L1000 transcriptome
1769	EGFR	50	2.94118	tSNE-reduced L1000 transcriptome
1770	EGFR	100	8.82353	tSNE-reduced L1000 transcriptome
1771	EGFR	200	8.82353	tSNE-reduced L1000 transcriptome
1772	EGFR	25	0	Raw L1000 transcriptome
1773	EGFR	50	2.94118	Raw L1000 transcriptome
1774	EGFR	100	5.88235	Raw L1000 transcriptome
1775	EGFR	200	17.6471	Raw L1000 transcriptome
1776	EGFR	25	0	Random embeddings
1777	EGFR	50	0	Random embeddings
1778	EGFR	100	11.7647	Random embeddings
1779	EGFR	200	29.4118	Random embeddings
