# Supplementary material for: In silico biological discovery with large perturbation models
Source: Nat Comput Sci. 2025 Oct 15;5(11):1029–40. doi: 10.1038/s43588-025-00870-1 (PMC12638242; doi:10.1038/s43588-025-00870-1)
Supplement: Supplementary file 5 — Source data accompanying the corresponding figure. [file 43588_2025_870_MOESM5_ESM.csv]

	model	auc	seed
0	REACTOME	0.9566131346401895	0
1	STRING	0.8925556030613984	0
2	Achilles	0.8382927188008873	0
3	Gene2vec	0.7494169900779446	0
4	Geneformer	0.5563428840835648	0
5	scGPT	0.7962828094214174	0
6	GenePT	0.8543911404191027	0
7	LPM	0.992651791446129	0
8	REACTOME	0.9597313847405244	1
9	STRING	0.885364913013894	1
10	Achilles	0.8365711419260548	1
11	Gene2vec	0.73180928887381	1
12	Geneformer	0.5543873136180171	1
13	scGPT	0.7910670262184991	1
14	GenePT	0.8582557828718208	1
15	LPM	0.9922929673466048	1
16	REACTOME	0.9581573352742944	2
17	STRING	0.8923321625858512	2
18	Achilles	0.8336793375493711	2
19	Gene2vec	0.7192699697613578	2
20	Geneformer	0.5623841833140291	2
21	scGPT	0.7969985695682054	2
22	GenePT	0.866319889483559	2
23	LPM	0.9924944064582354	2
24	REACTOME	0.9580489982511705	3
25	STRING	0.8931669945230234	3
26	Achilles	0.8397945013075508	3
27	Gene2vec	0.7463577370329006	3
28	Geneformer	0.5569378689450394	3
29	scGPT	0.8052011141855702	3
30	GenePT	0.8598694407514159	3
31	LPM	0.9934743984550342	3
32	REACTOME	0.9605400365726648	4
33	STRING	0.8855376474503546	4
34	Achilles	0.8338943282697162	4
35	Gene2vec	0.7264780563104267	4
36	Geneformer	0.5605031732211702	4
37	scGPT	0.7793679371221298	4
38	GenePT	0.8624974615851405	4
39	LPM	0.9936651188109733	4
