# Supplementary material for: In silico biological discovery with large perturbation models
Source: Nat Comput Sci. 2025 Oct 15;5(11):1029–40. doi: 10.1038/s43588-025-00870-1 (PMC12638242; doi:10.1038/s43588-025-00870-1)
Supplement: Supplementary file 6 — Source data accompanying the corresponding figure. [file 43588_2025_870_MOESM6_ESM.csv]

model	context	seed	subset	precision	wasserstein_distance	false_omission_rate	negative_mean_wasserstein
NoPerturb+Guanlab	weissmann_rpe1	6	0.5	0.4954517889630079	0.26661118298868297	0.096	0.08004917429965443
LPM+Guanlab	weissmann_k562	5	0.5	0.8338	0.31553112877978196	0.152	0.10778893645837952
LPM+Guanlab	weissmann_k562	2	0.5	0.837	0.3178583062782037	0.154	0.10701079757487332
LPM+Guanlab	weissmann_k562	8	0.5	0.8418	0.31648896912299856	0.138	0.10600277737907468
NoPerturb+Guanlab	weissmann_k562	6	0.5	0.6472	0.2704729956038239	0.148	0.10849935164951162
LPM+Guanlab	weissmann_rpe1	4	0.5	0.4985702614379085	0.26202640032891406	0.1	0.08102587332634525
LPM+Guanlab	weissmann_rpe1	5	0.5	0.5114239086087311	0.2652826900400628	0.11	0.08192390811032609
LPM+Guanlab	weissmann_k562	10	0.5	0.8772	0.329104988189195	0.146	0.10553981963271516
LPM+Guanlab	weissmann_rpe1	9	0.5	0.5244052502050861	0.2700110021675901	0.096	0.07918256300261615
NoPerturb+Guanlab	weissmann_k562	0	0.5	0.5828	0.26630737725412834	0.168	0.10993475637118257
NoPerturb+Guanlab	weissmann_k562	8	0.5	0.6342	0.2623580200407326	0.162	0.11098007258270687
NoPerturb+Guanlab	weissmann_rpe1	4	0.5	0.5240828038532486	0.2717505583376288	0.076	0.07130748000355314
LPM+Guanlab	weissmann_rpe1	8	0.5	0.5030800821355236	0.26861635572840986	0.064	0.07130762578379796
NoPerturb+Guanlab	weissmann_k562	3	0.5	0.6644	0.2705286154401232	0.166	0.10933306099100376
LPM+Guanlab	weissmann_k562	1	0.5	0.8254	0.30749713239604953	0.16	0.10964561685361539
NoPerturb+Guanlab	weissmann_rpe1	3	0.5	0.5502032520325203	0.29147908789950844	0.072	0.06904260617036527
NoPerturb+Guanlab	weissmann_k562	1	0.5	0.6318	0.2640043631354457	0.16	0.1121064932424237
LPM+Guanlab	weissmann_rpe1	0	0.5	0.532520325203252	0.27513894357931834	0.088	0.0732214723419099
LPM+Guanlab	weissmann_rpe1	6	0.5	0.5222606220776581	0.27627813294815173	0.082	0.07553335769835051
LPM+Guanlab	weissmann_rpe1	2	0.5	0.5135575942915392	0.27374766487117896	0.082	0.07579295274813257
NoPerturb+Guanlab	weissmann_rpe1	9	0.5	0.4794575996761789	0.2426485972558146	0.102	0.08408991150962115
NoPerturb+Guanlab	weissmann_k562	4	0.5	0.646	0.26526919516483494	0.152	0.10847965651455031
LPM+Guanlab	weissmann_k562	9	0.5	0.817	0.3117482867264718	0.144	0.10570545527892258
NoPerturb+Guanlab	weissmann_k562	2	0.5	0.6128	0.2565134071840784	0.176	0.11618443018563598
LPM+Guanlab	weissmann_rpe1	10	0.5	0.4957002457002457	0.25924775430319613	0.102	0.08212915812554476
NoPerturb+Guanlab	weissmann_rpe1	2	0.5	0.4535142799270812	0.24642815801949822	0.096	0.08171369913967444
LPM+Guanlab	weissmann_rpe1	3	0.5	0.5417849898580122	0.28598465718707816	0.072	0.06928220283973865
LPM+Guanlab	weissmann_k562	3	0.5	0.9062	0.3355514989073498	0.154	0.10436362676015665
NoPerturb+Guanlab	weissmann_rpe1	7	0.5	0.4930470347648262	0.2644136956904503	0.072	0.06893835769980938
NoPerturb+Guanlab	weissmann_rpe1	1	0.5	0.5042613636363636	0.24871960470240284	0.1	0.08766980181199018
NoPerturb+Guanlab	weissmann_rpe1	5	0.5	0.4527272727272727	0.24435915097147864	0.108	0.08318388355803756
LPM+Guanlab	weissmann_k562	7	0.5	0.839	0.32174314840377977	0.14	0.10374304873114494
LPM+Guanlab	weissmann_k562	6	0.5	0.8564	0.32239760556924507	0.142	0.10513032533078835
NoPerturb+Guanlab	weissmann_k562	5	0.5	0.6092	0.25268025865370713	0.162	0.11045197807345292
LPM+Guanlab	weissmann_rpe1	1	0.5	0.5606341362981264	0.28476966792852937	0.078	0.07660465994180748
NoPerturb+Guanlab	weissmann_k562	10	0.5	0.6698	0.2774344509395894	0.162	0.10962683061177211
NoPerturb+Guanlab	weissmann_rpe1	10	0.5	0.456398869600323	0.2429417650805024	0.11	0.09057096265536987
LPM+Guanlab	weissmann_k562	0	0.5	0.7628	0.3027503821801925	0.16	0.10796288475290668
NoPerturb+Guanlab	weissmann_k562	7	0.5	0.6514	0.2683881352411764	0.16	0.11049039143229829
LPM+Guanlab	weissmann_rpe1	7	0.5	0.5462202136400987	0.2896461268857786	0.088	0.07429115250208608
NoPerturb+Guanlab	weissmann_rpe1	0	0.5	0.5229077580940745	0.2739120328031835	0.09	0.07363510648772202
NoPerturb+Guanlab	weissmann_k562	9	0.5	0.6526	0.26965887962090823	0.156	0.10881256127587474
LPM+Guanlab	weissmann_k562	4	0.5	0.8476	0.31821816303953276	0.156	0.10830410245536212
NoPerturb+Guanlab	weissmann_rpe1	8	0.5	0.5089672232529375	0.26648362446584045	0.082	0.07686811197172205
Mean Difference (top 5k)	weissmann_rpe1	6	0.5	0.6798	0.3040458850723333	0.114	0.08882490775609607
Betterboost	weissmann_rpe1	6	0.5	0.967	0.5131869874238739	0.142	0.09660883419991904
Guanlab (top 1k)	weissmann_k562	9	0.5	0.979	0.4167714986815467	0.182	0.11482692775374057
Betterboost	weissmann_rpe1	7	0.5	0.961	0.4796029953836179	0.124	0.09049572932875233
Mean Difference (top 1k)	weissmann_k562	6	0.5	0.986	0.5205238392571095	0.18	0.11356856399688368
Guanlab (top 1k)	weissmann_k562	1	0.5	0.981	0.41171176913840435	0.18	0.11530298150585662
Guanlab (top 1k)	weissmann_rpe1	1	0.5	0.889	0.48801085960107304	0.134	0.09301494051343763
Guanlab (top 1k)	weissmann_rpe1	5	0.5	0.876	0.5039526733795484	0.122	0.08679677253768497
Mean Difference (top 1k)	weissmann_rpe1	1	0.5	0.928	0.5394635475220928	0.148	0.09864155733885713
Moebius	weissmann_rpe1	6	0.5	0.4427860696517413	0.2865390439351904	0.118	0.09059973146651921
Guanlab (top 5k)	weissmann_k562	7	0.5	0.9092	0.33084382901546433	0.154	0.108238162418712
Mean Difference (top 5k)	weissmann_rpe1	3	0.5	0.641	0.2894484339710088	0.108	0.08426753861227874
Mean Difference (top 1k)	weissmann_rpe1	3	0.5	0.937	0.5489697204765643	0.136	0.09170415282631508
Guanlab (top 1k)	weissmann_k562	4	0.5	0.986	0.44867751638486386	0.182	0.11504861896997239
Guanlab (top 5k)	weissmann_rpe1	8	0.5	0.574	0.27228393024905784	0.112	0.08445504261030393
Moebius	weissmann_k562	1	0.5	0.5443438914027149	0.3389956993389771	0.176	0.113007852074795
Mean Difference (top 5k)	weissmann_k562	3	0.5	0.8904	0.3575522531517954	0.168	0.1086069271440685
Moebius	weissmann_k562	6	0.5	0.539846915803692	0.3381933629175373	0.174	0.11265834123786947
Moebius	weissmann_rpe1	7	0.5	0.45416666666666666	0.2910311522105827	0.112	0.08751105192282446
Mean Difference (top 1k)	weissmann_k562	2	0.5	0.981	0.528693997562221	0.188	0.11725763895607476
Guanlab (top 5k)	weissmann_k562	3	0.5	0.8922	0.32044237883570414	0.16	0.10988450102404183
Mean Difference (top 1k)	weissmann_k562	8	0.5	0.975	0.5076800461058777	0.188	0.1159745175422256
Mean Difference (top 5k)	weissmann_k562	9	0.5	0.9022	0.36724660515456087	0.164	0.10830926414791502
Guanlab (top 5k)	weissmann_rpe1	9	0.5	0.5856	0.27325495701066776	0.124	0.08801150171100582
Guanlab (top 5k)	weissmann_k562	2	0.5	0.8948	0.3277373954838427	0.162	0.11103954713117344
Guanlab (top 5k)	weissmann_k562	9	0.5	0.8876	0.3208446513532105	0.166	0.11082955572892517
Betterboost	weissmann_rpe1	0	0.5	0.964	0.5052197175109249	0.136	0.09555103559557676
Mean Difference (top 5k)	weissmann_rpe1	7	0.5	0.6414	0.2951435882998472	0.118	0.08388884062138377
Betterboost	weissmann_k562	8	0.5	0.999	0.4151871408566526	0.186	0.11573449682325285
Mean Difference (top 5k)	weissmann_rpe1	1	0.5	0.6358	0.2822976789264767	0.122	0.091178801830333
Guanlab (top 1k)	weissmann_k562	0	0.5	0.991	0.458538988254622	0.18	0.11390554939017354
Mean Difference (top 1k)	weissmann_k562	0	0.5	0.988	0.5424998835398573	0.174	0.11240982557071812
Mean Difference (top 1k)	weissmann_rpe1	0	0.5	0.944	0.5647133419429783	0.144	0.09558625809220479
Mean Difference (top 1k)	weissmann_rpe1	4	0.5	0.926	0.5368021392334456	0.138	0.09370492385265647
Betterboost	weissmann_rpe1	4	0.5	0.955	0.45258768168893926	0.128	0.0927145725206646
Moebius	weissmann_rpe1	3	0.5	0.45335658238884047	0.2957319176996288	0.106	0.08739985264317258
Guanlab (top 1k)	weissmann_rpe1	10	0.5	0.832	0.48187478730912575	0.134	0.09355098039680561
Betterboost	weissmann_rpe1	2	0.5	0.941	0.47519032603019845	0.136	0.09439884684658728
Mean Difference (top 5k)	weissmann_k562	10	0.5	0.8942	0.36894787845409066	0.162	0.10823025288905919
Guanlab (top 1k)	weissmann_rpe1	7	0.5	0.871	0.5043129920022322	0.118	0.08843769789998848
Moebius	weissmann_k562	9	0.5	0.5418741511996379	0.3411717945482825	0.168	0.11241521192198009
Guanlab (top 5k)	weissmann_k562	10	0.5	0.8848	0.32679375528162435	0.164	0.10965457817089173
Moebius	weissmann_k562	5	0.5	0.5529680365296804	0.3415956227986726	0.184	0.11507021034658038
Guanlab (top 5k)	weissmann_rpe1	1	0.5	0.597	0.27140006908516207	0.12	0.08968202818786686
Betterboost	weissmann_k562	7	0.5	1.0	0.4120295581665	0.186	0.11512435865323778
Guanlab (top 5k)	weissmann_rpe1	0	0.5	0.5948	0.277327790702855	0.116	0.08816941836737657
Guanlab (top 1k)	weissmann_k562	3	0.5	0.978	0.4279243957316393	0.182	0.11489803222192096
Moebius	weissmann_k562	0	0.5	0.5355042966983266	0.33916406744021993	0.18	0.1145624022864625
Moebius	weissmann_k562	2	0.5	0.5507900677200903	0.3403857313573934	0.176	0.11355917034868386
Betterboost	weissmann_k562	1	0.5	1.0	0.4075288889373467	0.186	0.1172202756379345
Mean Difference (top 5k)	weissmann_k562	8	0.5	0.8846	0.35981209466976444	0.162	0.1105214203774884
Guanlab (top 5k)	weissmann_rpe1	3	0.5	0.6016	0.2814486364091631	0.114	0.08607685972251906
Guanlab (top 5k)	weissmann_k562	6	0.5	0.9128	0.3332498212722211	0.158	0.10905523517743897
Mean Difference (top 5k)	weissmann_k562	5	0.5	0.9118	0.3735073459652365	0.162	0.10940110109808299
Moebius	weissmann_rpe1	9	0.5	0.4491525423728814	0.29225721839865804	0.112	0.08927721548923846
Guanlab (top 5k)	weissmann_rpe1	2	0.5	0.5608	0.27120589456764277	0.13	0.0943537742131166
Guanlab (top 1k)	weissmann_rpe1	2	0.5	0.881	0.4856209984241523	0.124	0.091408203201899
Guanlab (top 1k)	weissmann_rpe1	3	0.5	0.878	0.4922602780260153	0.12	0.08880450147905572
Mean Difference (top 5k)	weissmann_rpe1	4	0.5	0.6342	0.28257196676127067	0.102	0.08332808395470054
Guanlab (top 1k)	weissmann_rpe1	6	0.5	0.913	0.527415546900631	0.134	0.09479370835969311
Mean Difference (top 5k)	weissmann_rpe1	9	0.5	0.6132	0.27999706922793577	0.114	0.08303282034091879
Moebius	weissmann_rpe1	10	0.5	0.4457627118644068	0.2893071733221925	0.12	0.09218521125765568
Betterboost	weissmann_k562	2	0.5	0.999	0.42912969628645775	0.19	0.11712023433219053
Mean Difference (top 5k)	weissmann_k562	4	0.5	0.9098	0.37600474507024945	0.144	0.10693777771472293
Betterboost	weissmann_k562	3	0.5	1.0	0.40341013880376375	0.182	0.11507420895205994
Guanlab (top 1k)	weissmann_k562	10	0.5	0.979	0.4109507829808612	0.18	0.11468612952723077
Mean Difference (top 1k)	weissmann_rpe1	2	0.5	0.941	0.5651983783145121	0.144	0.09598393028680488
Betterboost	weissmann_k562	0	0.5	0.999	0.4329637475792757	0.188	0.11652531706000849
Guanlab (top 5k)	weissmann_k562	1	0.5	0.8794	0.31700597951127674	0.158	0.11151835285479222
Guanlab (top 5k)	weissmann_rpe1	6	0.5	0.6146	0.2886260425178831	0.108	0.08963360572591475
Mean Difference (top 1k)	weissmann_k562	3	0.5	0.979	0.5022015733511606	0.186	0.11527499666738057
Betterboost	weissmann_k562	9	0.5	1.0	0.414322194864342	0.186	0.11638232342167026
Mean Difference (top 1k)	weissmann_rpe1	7	0.5	0.944	0.5738209771514614	0.138	0.09240552096990748
Guanlab (top 5k)	weissmann_rpe1	5	0.5	0.5764	0.27754226873558646	0.124	0.08831047868033187
Guanlab (top 5k)	weissmann_rpe1	4	0.5	0.5794	0.26761820550882104	0.118	0.08694349185614994
Moebius	weissmann_k562	8	0.5	0.5497211895910781	0.34565491709433166	0.178	0.11364781770111762
Guanlab (top 1k)	weissmann_k562	6	0.5	0.996	0.4458406198841262	0.18	0.1138460120781718
Betterboost	weissmann_rpe1	8	0.5	0.958	0.4707174504682292	0.13	0.09289411240899415
Guanlab (top 1k)	weissmann_rpe1	9	0.5	0.871	0.5052601432630718	0.126	0.0890220966276491
Betterboost	weissmann_k562	10	0.5	1.0	0.4289879744739144	0.186	0.11555122917803391
Guanlab (top 5k)	weissmann_k562	0	0.5	0.9082	0.34488648491355717	0.16	0.10847627201508127
Betterboost	weissmann_k562	4	0.5	0.999	0.4279507076658763	0.184	0.11555414349380674
Mean Difference (top 5k)	weissmann_k562	6	0.5	0.9196	0.3713615785482074	0.152	0.10703477525679565
Guanlab (top 5k)	weissmann_rpe1	7	0.5	0.591	0.2790490797727472	0.122	0.0857417252305569
Mean Difference (top 5k)	weissmann_rpe1	2	0.5	0.6446	0.29173038445842225	0.134	0.09200828431883401
Guanlab (top 1k)	weissmann_k562	2	0.5	0.977	0.41008828429342215	0.18	0.11566974908113051
Mean Difference (top 5k)	weissmann_rpe1	8	0.5	0.6236	0.28752713545916214	0.11	0.08202502236826222
Mean Difference (top 5k)	weissmann_k562	7	0.5	0.9156	0.37526228431523284	0.158	0.106753573679284
Betterboost	weissmann_rpe1	10	0.5	0.933	0.45752273326798604	0.142	0.0973763379597111
Mean Difference (top 1k)	weissmann_k562	10	0.5	0.987	0.5292898524978308	0.184	0.11485665962918258
Moebius	weissmann_rpe1	4	0.5	0.4509306260575296	0.2939225993394545	0.124	0.09208954217768045
Moebius	weissmann_k562	3	0.5	0.5539798719121684	0.34585036075033354	0.178	0.11411374289821442
Betterboost	weissmann_rpe1	1	0.5	0.94	0.45913692863817096	0.134	0.09726316952788185
Mean Difference (top 5k)	weissmann_k562	1	0.5	0.8946	0.36673136829466746	0.152	0.10995284813460088
Mean Difference (top 1k)	weissmann_rpe1	6	0.5	0.947	0.5847529336309155	0.146	0.09703161241438327
Guanlab (top 1k)	weissmann_k562	7	0.5	0.994	0.4447708720372104	0.178	0.11321308438781591
Guanlab (top 1k)	weissmann_rpe1	8	0.5	0.856	0.4829494904339506	0.124	0.08894563719771116
Moebius	weissmann_rpe1	0	0.5	0.46119536128456734	0.30298607129551186	0.122	0.09199934899547908
Moebius	weissmann_k562	7	0.5	0.5473637176050045	0.33868873150037626	0.18	0.1140856525057909
Mean Difference (top 1k)	weissmann_rpe1	5	0.5	0.936	0.5585415732478876	0.14	0.095485402964739
Betterboost	weissmann_rpe1	5	0.5	0.923	0.4705222819754162	0.136	0.09436051788628451
Moebius	weissmann_k562	10	0.5	0.5524229074889868	0.33637372728049003	0.17	0.11207151847974652
Mean Difference (top 5k)	weissmann_k562	2	0.5	0.9038	0.3725816061878286	0.158	0.10987036712812977
Betterboost	weissmann_k562	6	0.5	1.0	0.41977480450369015	0.186	0.11519470274851537
Mean Difference (top 1k)	weissmann_k562	9	0.5	0.976	0.5230445467249767	0.182	0.11417897682319646
Mean Difference (top 5k)	weissmann_rpe1	0	0.5	0.6382	0.2894642038896107	0.116	0.08696765131873578
Moebius	weissmann_rpe1	2	0.5	0.4335548172757475	0.28924960363720775	0.112	0.08734007433643108
Moebius	weissmann_k562	4	0.5	0.546594982078853	0.33990030048298636	0.172	0.11342900805352656
Guanlab (top 1k)	weissmann_k562	8	0.5	0.986	0.42962017105686207	0.184	0.11540966620015825
Mean Difference (top 1k)	weissmann_k562	1	0.5	0.979	0.5124276509472395	0.178	0.11443622227501209
Mean Difference (top 5k)	weissmann_rpe1	5	0.5	0.6348	0.29079774653819784	0.12	0.08786169863454946
Guanlab (top 5k)	weissmann_rpe1	10	0.5	0.578	0.2720990718186701	0.116	0.0909119245087618
Betterboost	weissmann_k562	5	0.5	0.996	0.42553490176699693	0.186	0.11574348621301485
Guanlab (top 5k)	weissmann_k562	4	0.5	0.9034	0.3277203325360505	0.156	0.10985889717260194
Betterboost	weissmann_rpe1	3	0.5	0.948	0.4649862410057739	0.124	0.09192051206773953
Mean Difference (top 1k)	weissmann_rpe1	10	0.5	0.927	0.5438915243989975	0.146	0.0984071833354295
Moebius	weissmann_rpe1	5	0.5	0.43790849673202614	0.2868512524642021	0.108	0.0889166294327783
Mean Difference (top 1k)	weissmann_rpe1	9	0.5	0.921	0.5426052428265979	0.142	0.09477718434307639
Guanlab (top 1k)	weissmann_rpe1	0	0.5	0.863	0.48693048134619754	0.128	0.092392066598297
Mean Difference (top 5k)	weissmann_rpe1	10	0.5	0.6294	0.2854269092107299	0.122	0.08944788532873736
Guanlab (top 5k)	weissmann_k562	8	0.5	0.875	0.3226941183864168	0.164	0.11178011896716865
Moebius	weissmann_rpe1	8	0.5	0.45598591549295775	0.2997364753279479	0.122	0.09077741343346934
Mean Difference (top 1k)	weissmann_k562	4	0.5	0.982	0.5290791667618778	0.178	0.11392323896717352
Moebius	weissmann_rpe1	1	0.5	0.4540727902946274	0.29656143872040164	0.112	0.09022785879763105
Mean Difference (top 1k)	weissmann_k562	7	0.5	0.982	0.5266944211021378	0.18	0.11337083783955272
Betterboost	weissmann_rpe1	9	0.5	0.934	0.4686639337957191	0.12	0.0904627221424206
Guanlab (top 5k)	weissmann_k562	5	0.5	0.8878	0.32451050485980437	0.164	0.11147097461998372
Guanlab (top 1k)	weissmann_k562	5	0.5	0.99	0.4242956192894932	0.184	0.11527892723164075
Mean Difference (top 1k)	weissmann_k562	5	0.5	0.99	0.5304713369808927	0.184	0.11507664141103346
Mean Difference (top 5k)	weissmann_k562	0	0.5	0.9244	0.3866980548901504	0.16	0.10770591956279897
Mean Difference (top 1k)	weissmann_rpe1	8	0.5	0.933	0.5578943438455292	0.136	0.0918720586639266
Guanlab (top 1k)	weissmann_rpe1	4	0.5	0.906	0.49271032612080123	0.122	0.09082177095198596
